# Supplementary material for: {2-[2,2-Bis(4,4-dimethyl-4,5-di­hydro-1,3-oxazol-2-yl-κN)prop­yl]pyridine}­dichlorido­iron(II)
Source: Acta Crystallogr Sect E Struct Rep Online. 2013 Jul 6;69(Pt 8):m433–4. doi: 10.1107/S1600536813018047 (PMC3793678; doi:10.1107/S1600536813018047)
Supplement: Supplementary file 1 [file e-69-0m433-sup1.cif]

##############################################################################
#                                                                            #
# This CIF contains the data in a paper accepted for publication in          #
# Acta Crystallographica Section E. It conforms to the requirements of       #
# Notes for Authors for Acta Crystallographica Section E, and has been       #
# peer reviewed under the auspices of the IUCr Commission on Journals.       #
#                                                                            #
# Full details of the Crystallographic Information File format               #
# are given in the paper "The Crystallographic Information File (CIF):       #
# a New Standard Archive File for Crystallography" by S. R. Hall, F. H.      #
# Allen and I. D. Brown [Acta Cryst. (1991), A47, 655-685].                  #
#                                                                            #
# The current version of the core CIF dictionary is obtainable from          #
# ftp://ftp.iucr.org/pub/cif_core.dic.                                       #
#                                                                            #
# Software is freely available for graphical display of the structure(s)     #
# in this CIF. For information consult the CIF software page                 #
# http://www.iucr.org/resources/cif/software.                                #
#                                                                            #
# This file may be used for bona fide research purposes within the           #
# scientific community so long as proper attribution is given to the journal # 
# article from which it was obtained.                                        #
#                                                                            #
##############################################################################
data_global
_audit_creation_method     SHELXL-97
_journal_date_recd_electronic     2013-06-25
_journal_date_accepted     2013-06-30
_journal_name_full     'Acta Crystallographica, Section E'
_journal_year     2013
_journal_volume     69
_journal_issue      8
_journal_page_first     m433
_journal_page_last     m434
_journal_paper_category     QM
_journal_paper_doi     10.1107/S1600536813018047
_journal_coeditor_code     GG2121
_publ_contact_author_name     'Giuseppina Roviello'
_publ_contact_author_address
;
Dipartimento di Ingegneria, Universit\`a di
Napoli 'Parthenope', Centro Direzionale di Napoli, Isola C4
80143 Napoli, Italy
;
_publ_contact_author_email     'giuseppina.roviello@uniparthenope.it'
_publ_section_title
;\
{2-[2,2-Bis(4,4-dimethyl-4,5-dihydro-1,3-oxazol-2-yl-\k<i>N</i>)propyl]\
pyridine}dichloridoiron(II)
;
loop_
    _publ_author_name
    _publ_author_address
    'Giuseppina Roviello'
;
Dipartimento di Ingegneria, Universit\`a di Napoli 'Parthenope',
Centro Direzionale di Napoli, Isola C4,
80143 Napoli, Italy
;
    'Angela Tuzi'
;
Dipartimento di Scienze Chimiche,
Universit\`a degli Studi di Napoli 'Federico II',
Complesso di Monte S. Angelo,
Via Cinthia, 80126 Napoli, Italy
;
    'Carmine Capacchione'
;
Dipartimento di Chimica e Biologia,
Universit\`a degli Studi di Salerno,
Via Giovanni Paolo II 132,
84084 Fisciano (Salerno), Italy
;
    'Stefano Milione'
;
Dipartimento di Chimica e Biologia,
Universit\`a degli Studi di Salerno,
Via Giovanni Paolo II 132,
84084 Fisciano (Salerno), Italy
;
    'Claudio Ferone'
;
Dipartimento di Ingegneria, Universit\`a di Napoli 'Parthenope',
Centro Direzionale di Napoli, Isola C4,
80143 Napoli, Italy
;
data_I
_audit_creation_method     SHELXL-97
_chemical_name_systematic
;
{2-[2,2-Bis(4,4-dimethyl-4,5-dihydro-1,3-oxazol-2-yl-\
\k<i>N</i>)propyl]pyridine}dichloridoiron(II)
;
_chemical_formula_moiety     'C18 H25 Cl2 Fe N3 O2'
_chemical_formula_sum     'C18 H25 Cl2 Fe N3 O2'
_chemical_formula_iupac     '[Fe Cl2 (C18 H25 N3 O2)]'
_chemical_formula_weight     442.16
_symmetry_cell_setting     monoclinic
_symmetry_space_group_name_H-M     'P 21/c'
_symmetry_space_group_name_Hall     '-P 2ybc'
loop_
    _symmetry_equiv_pos_as_xyz
    'x, y, z'
    '-x, y+1/2, -z+1/2'
    '-x, -y, -z'
    'x, -y-1/2, z-1/2'
_cell_length_a     10.102(2)
_cell_length_b     13.925(3)
_cell_length_c     14.764(2)
_cell_angle_alpha     90
_cell_angle_beta     105.270(10)
_cell_angle_gamma     90
_cell_volume     2003.5(6)
_cell_formula_units_Z     4
_cell_measurement_reflns_used     186
_cell_measurement_theta_min     3.275
_cell_measurement_theta_max     21.817
_cell_measurement_temperature     173(2)
_exptl_crystal_description     prism
_exptl_crystal_colour     yellow
_exptl_crystal_size_max     0.20
_exptl_crystal_size_mid     0.10
_exptl_crystal_size_min     0.10
_exptl_crystal_density_diffrn     1.466
_exptl_crystal_density_meas     ?
_exptl_crystal_density_method     'not measured'
_exptl_crystal_F_000     920
_exptl_absorpt_coefficient_mu     1.037
_exptl_absorpt_correction_type     multi-scan
_exptl_absorpt_process_details
;
(SADABS; Bruker, 2001)
;
_exptl_absorpt_correction_T_min     0.8195
_exptl_absorpt_correction_T_max     0.9034
_exptl_special_details     ?
_diffrn_ambient_temperature     173(2)
_diffrn_radiation_type     MoK\a
_diffrn_radiation_wavelength     0.71073
_diffrn_radiation_source     'fine-focus sealed tube'
_diffrn_radiation_monochromator     graphite
_diffrn_measurement_device_type     'Bruker--Nonius KappaCCD'
_diffrn_measurement_device     'four-circle diffractometer'
_diffrn_measurement_method
;
CCD rotation images, thick slices
;
_diffrn_detector_area_resol_mean     9
_diffrn_reflns_number     16483
_diffrn_reflns_av_R_equivalents     0.0535
_diffrn_reflns_av_sigmaI/netI     0.0625
_diffrn_reflns_theta_min     3.18
_diffrn_reflns_theta_max     27.50
_diffrn_reflns_theta_full     27.50
_diffrn_measured_fraction_theta_max     0.994
_diffrn_measured_fraction_theta_full     0.994
_diffrn_reflns_limit_h_min     -12
_diffrn_reflns_limit_h_max     13
_diffrn_reflns_limit_k_min     -17
_diffrn_reflns_limit_k_max     17
_diffrn_reflns_limit_l_min     -17
_diffrn_reflns_limit_l_max     19
_refine_special_details
;
Refinement of <i>F</i>^2^ against ALL reflections. The weighted <i>R</i>-factor
<i>wR</i> and goodness of fit <i>S</i> are based on <i>F</i>^2^, conventional
<i>R</i>-factors <i>R</i> are based on <i>F</i>, with <i>F</i> set to zero for
negative <i>F</i>^2^. The threshold expression of <i>F</i>^2^ >
\s(<i>F</i>^2^) is used only for calculating <i>R</i>-factors(gt) <i>etc</i>.
and is not relevant to the choice of reflections for refinement.
<i>R</i>-factors based on <i>F</i>^2^ are statistically about twice as large
as those based on <i>F</i>, and <i>R</i>- factors based on ALL data will be
even larger.
;
_reflns_number_total     4578
_reflns_number_gt     3033
_reflns_threshold_expression     I>2\s(I)
_refine_ls_structure_factor_coef     Fsqd
_refine_ls_matrix_type     full
_refine_ls_R_factor_all     0.0850
_refine_ls_R_factor_gt     0.0406
_refine_ls_wR_factor_gt     0.0709
_refine_ls_wR_factor_ref     0.0826
_refine_ls_goodness_of_fit_ref     1.010
_refine_ls_restrained_S_all     1.010
_refine_ls_number_reflns     4578
_refine_ls_number_parameters     240
_refine_ls_number_restraints     0
_refine_ls_hydrogen_treatment     constr
_refine_ls_weighting_scheme     calc
_refine_ls_weighting_details
              'w=1/[\s^2^(Fo^2^)+(0.0268P)^2^+1.0658P] where P=(Fo^2^+2Fc^2^)/3'
_atom_sites_solution_hydrogens     geom
_atom_sites_solution_primary     direct
_atom_sites_solution_secondary     difmap
_refine_ls_shift/su_max     0.001
_refine_ls_shift/su_mean     0.000
_refine_diff_density_max     0.344
_refine_diff_density_min     -0.302
_refine_ls_extinction_method     none
_refine_ls_extinction_coef     ?
loop_
    _atom_type_symbol
    _atom_type_description
    _atom_type_scat_dispersion_real
    _atom_type_scat_dispersion_imag
    _atom_type_scat_source
    'C' 'C' 0.0033 0.0016
                         'International Tables Vol C Tables 4.2.6.8 and 6.1.1.4'
    'H' 'H' 0.0000 0.0000
                         'International Tables Vol C Tables 4.2.6.8 and 6.1.1.4'
    'O' 'O' 0.0106 0.0060
                         'International Tables Vol C Tables 4.2.6.8 and 6.1.1.4'
    'N' 'N' 0.0061 0.0033
                         'International Tables Vol C Tables 4.2.6.8 and 6.1.1.4'
    'Cl' 'Cl' 0.1484 0.1585
                         'International Tables Vol C Tables 4.2.6.8 and 6.1.1.4'
    'Fe' 'Fe' 0.3463 0.8444
                         'International Tables Vol C Tables 4.2.6.8 and 6.1.1.4'
_computing_data_collection     '<i>COLLECT</i> (Nonius, 1999)'
_computing_cell_refinement     'DIRAX/LSQ (Duisenberg <i>et al.</i>, 2000)'
_computing_data_reduction
;
EvalCCD (Duisenberg <i>et al.</i>,  2003)
;
_computing_structure_solution     'SIR97 (Altomare <i>et al.</i>, 1999)'
_computing_structure_refinement     'SHELXL97 (Sheldrick, 2008)'
_computing_molecular_graphics
;
ORTEP-3 for Windows (Farrugia, 2012)
;
_computing_publication_material
;
WinGX (Farrugia, 2012)
;
loop_
    _atom_site_type_symbol
    _atom_site_label
    _atom_site_fract_x
    _atom_site_fract_y
    _atom_site_fract_z
    _atom_site_U_iso_or_equiv
    _atom_site_adp_type
    _atom_site_calc_flag
    _atom_site_refinement_flags
    _atom_site_occupancy
    _atom_site_symmetry_multiplicity
    _atom_site_disorder_assembly
    _atom_site_disorder_group
    Fe Fe1 0.89069(4) 0.34069(2) 0.30170(2) 0.01876(10) Uani d . 1 1 . .
    Cl Cl1 0.87074(7) 0.33484(5) 0.14547(4) 0.03170(17) Uani d . 1 1 . .
    Cl Cl2 1.10937(7) 0.33479(5) 0.39080(5) 0.03539(17) Uani d . 1 1 . .
    O O1 0.58286(18) 0.18564(11) 0.38732(12) 0.0238(4) Uani d . 1 1 . .
    O O2 0.59661(18) 0.52345(11) 0.36945(12) 0.0245(4) Uani d . 1 1 . .
    N N1 0.7675(2) 0.24265(13) 0.34819(13) 0.0172(4) Uani d . 1 1 . .
    N N3 0.7766(2) 0.45103(13) 0.33782(13) 0.0177(4) Uani d . 1 1 . .
    N N2 0.5051(2) 0.35734(15) 0.19970(14) 0.0257(5) Uani d . 1 1 . .
    C C1 0.7779(3) 0.13552(16) 0.34031(16) 0.0193(5) Uani d . 1 1 . .
    C C2 0.6654(3) 0.10073(17) 0.38508(19) 0.0267(6) Uani d . 1 1 . .
    H H2A 0.6096 0.0494 0.3468 0.027 Uiso calc R 1 1 . .
    H H2B 0.7059 0.0759 0.4493 0.027 Uiso calc R 1 1 . .
    C C3 0.6578(3) 0.26111(16) 0.37190(16) 0.0177(5) Uani d . 1 1 . .
    C C4 0.6652(3) 0.44283(16) 0.36183(15) 0.0169(5) Uani d . 1 1 . .
    C C5 0.6871(3) 0.60246(17) 0.36051(19) 0.0268(6) Uani d . 1 1 . .
    H H5A 0.7304 0.6313 0.4225 0.027 Uiso calc R 1 1 . .
    H H5B 0.6359 0.6529 0.3183 0.027 Uiso calc R 1 1 . .
    C C6 0.7948(3) 0.55571(17) 0.31880(18) 0.0244(6) Uani d . 1 1 . .
    C C7 0.7456(3) 0.11024(19) 0.23679(17) 0.0309(6) Uani d . 1 1 . .
    H H7A 0.6525 0.1318 0.2052 0.031 Uiso calc R 1 1 . .
    H H7B 0.7518 0.0405 0.2298 0.031 Uiso calc R 1 1 . .
    H H7C 0.8116 0.1421 0.2086 0.031 Uiso calc R 1 1 . .
    C C8 0.9184(3) 0.10127(19) 0.3938(2) 0.0331(7) Uani d . 1 1 . .
    H H8B 0.9881 0.1317 0.3680 0.033 Uiso calc R 1 1 . .
    H H8A 0.9237 0.0314 0.3878 0.033 Uiso calc R 1 1 . .
    H H8C 0.9348 0.1185 0.4602 0.033 Uiso calc R 1 1 . .
    C C9 0.7624(3) 0.57103(19) 0.21363(19) 0.0373(7) Uani d . 1 1 . .
    H H9B 0.8259 0.5331 0.1880 0.037 Uiso calc R 1 1 . .
    H H9C 0.7726 0.6392 0.2005 0.037 Uiso calc R 1 1 . .
    H H9A 0.6680 0.5507 0.1844 0.037 Uiso calc R 1 1 . .
    C C10 0.9397(3) 0.5868(2) 0.3683(2) 0.0381(7) Uani d . 1 1 . .
    H H10C 0.9567 0.5757 0.4359 0.038 Uiso calc R 1 1 . .
    H H10B 0.9506 0.6553 0.3568 0.038 Uiso calc R 1 1 . .
    H H10A 1.0053 0.5496 0.3441 0.038 Uiso calc R 1 1 . .
    C C11 0.6263(3) 0.36275(18) 0.49971(16) 0.0267(6) Uani d . 1 1 . .
    H H11A 0.5805 0.3094 0.5225 0.027 Uiso calc R 1 1 . .
    H H11B 0.5905 0.4238 0.5163 0.027 Uiso calc R 1 1 . .
    H H11C 0.7253 0.3594 0.5287 0.027 Uiso calc R 1 1 . .
    C C12 0.4431(3) 0.35778(17) 0.34699(16) 0.0213(5) Uani d . 1 1 . .
    H H12B 0.4009 0.3028 0.3715 0.021 Uiso calc R 1 1 . .
    H H12A 0.4052 0.4174 0.3667 0.021 Uiso calc R 1 1 . .
    C C13 0.5987(2) 0.35583(16) 0.39150(15) 0.0177(5) Uani d . 1 1 . .
    C C14 0.4740(3) 0.35449(17) 0.10478(16) 0.0253(6) Uani d . 1 1 . .
    H H14 0.5460 0.3588 0.0745 0.025 Uiso calc R 1 1 . .
    C C15 0.3403(3) 0.34549(18) 0.05079(18) 0.0332(7) Uani d . 1 1 . .
    H H15 0.3206 0.3424 -0.0157 0.033 Uiso calc R 1 1 . .
    C C16 0.2350(3) 0.34100(19) 0.09531(19) 0.0355(7) Uani d . 1 1 . .
    H H16 0.1424 0.3349 0.0593 0.035 Uiso calc R 1 1 . .
    C C17 0.2649(3) 0.34528(18) 0.18914(18) 0.0263(6) Uani d . 1 1 . .
    H H17 0.1937 0.3430 0.2202 0.026 Uiso calc R 1 1 . .
    C C18 0.4028(3) 0.35314(16) 0.24126(16) 0.0225(5) Uani d . 1 1 . .
loop_
    _atom_site_aniso_label
    _atom_site_aniso_U_11
    _atom_site_aniso_U_22
    _atom_site_aniso_U_33
    _atom_site_aniso_U_12
    _atom_site_aniso_U_13
    _atom_site_aniso_U_23
    Fe1 0.0160(2) 0.02093(18) 0.02094(18) 0.00010(16) 0.00769(14) 0.00049(15)
    Cl1 0.0378(4) 0.0372(4) 0.0234(3) 0.0015(3) 0.0140(3) 0.0002(3)
    Cl2 0.0185(4) 0.0517(4) 0.0342(3) 0.0017(3) 0.0038(3) 0.0017(3)
    O1 0.0232(11) 0.0157(9) 0.0363(10) -0.0017(7) 0.0145(8) 0.0011(7)
    O2 0.0225(11) 0.0166(9) 0.0380(10) 0.0018(7) 0.0141(8) 0.0010(8)
    N1 0.0174(12) 0.0160(10) 0.0184(10) 0.0008(8) 0.0048(9) -0.0005(8)
    N3 0.0167(12) 0.0157(10) 0.0215(10) -0.0015(8) 0.0063(9) 0.0002(8)
    N2 0.0259(13) 0.0276(12) 0.0242(11) 0.0005(10) 0.0076(9) -0.0008(9)
    C1 0.0208(15) 0.0156(12) 0.0207(12) 0.0002(10) 0.0045(10) -0.0012(10)
    C2 0.0315(17) 0.0166(13) 0.0353(15) -0.0001(11) 0.0148(12) 0.0009(11)
    C3 0.0171(14) 0.0187(12) 0.0166(12) -0.0017(10) 0.0033(10) 0.0024(10)
    C4 0.0181(14) 0.0161(12) 0.0158(11) 0.0008(10) 0.0033(10) -0.0013(10)
    C5 0.0275(17) 0.0151(13) 0.0398(15) -0.0049(11) 0.0123(13) -0.0007(11)
    C6 0.0264(16) 0.0152(13) 0.0338(14) -0.0021(11) 0.0118(12) 0.0006(11)
    C7 0.0393(19) 0.0257(14) 0.0288(14) -0.0030(13) 0.0112(13) -0.0042(12)
    C8 0.0264(17) 0.0239(14) 0.0455(17) 0.0023(12) 0.0033(13) -0.0018(13)
    C9 0.054(2) 0.0259(15) 0.0365(16) 0.0012(14) 0.0201(15) 0.0082(13)
    C10 0.0278(18) 0.0258(15) 0.062(2) -0.0077(13) 0.0142(15) -0.0048(14)
    C11 0.0331(17) 0.0281(15) 0.0203(12) 0.0014(12) 0.0098(11) 0.0004(11)
    C12 0.0181(14) 0.0210(13) 0.0257(13) -0.0014(10) 0.0076(10) 0.0008(11)
    C13 0.0174(13) 0.0191(12) 0.0186(11) 0.0002(10) 0.0083(10) -0.0001(10)
    C14 0.0310(16) 0.0229(13) 0.0224(13) 0.0020(11) 0.0078(11) -0.0033(11)
    C15 0.052(2) 0.0222(13) 0.0200(13) 0.0049(14) -0.0001(12) -0.0018(12)
    C16 0.0263(16) 0.0253(14) 0.0426(16) 0.0021(13) -0.0124(13) -0.0020(13)
    C17 0.0216(15) 0.0190(13) 0.0386(15) 0.0014(11) 0.0082(12) -0.0056(12)
    C18 0.0235(15) 0.0163(12) 0.0268(13) 0.0020(11) 0.0052(11) -0.0004(10)
_geom_special_details
;
All e.s.d.'s (except the e.s.d. in the dihedral angle between two l.s. planes)
are estimated using the full covariance matrix. The cell e.s.d.'s are taken
into account individually in the estimation of e.s.d.'s in distances, angles
and torsion angles; correlations between e.s.d.'s in cell parameters are only
used when they are defined by crystal symmetry. An approximate (isotropic)
treatment of cell e.s.d.'s is used for estimating e.s.d.'s involving l.s.
planes.
;
loop_
    _geom_bond_atom_site_label_1
    _geom_bond_atom_site_label_2
    _geom_bond_site_symmetry_2
    _geom_bond_distance
    _geom_bond_publ_flag
    Fe1 N1 . 2.0821(19) ?
    Fe1 N3 . 2.073(2) ?
    Fe1 Cl1 . 2.2633(7) ?
    Fe1 Cl2 . 2.2552(9) ?
    O1 C3 . 1.349(3) ?
    O1 C2 . 1.453(3) ?
    O2 C4 . 1.340(3) ?
    O2 C5 . 1.458(3) ?
    N1 C3 . 1.272(3) ?
    N1 C1 . 1.502(3) ?
    N3 C4 . 1.271(3) ?
    N3 C6 . 1.505(3) ?
    N2 C18 . 1.335(3) ?
    N2 C14 . 1.354(3) ?
    C1 C8 . 1.508(4) ?
    C1 C7 . 1.518(3) ?
    C1 C2 . 1.536(3) ?
    C2 H2A . 0.9900 ?
    C2 H2B . 0.9900 ?
    C3 C13 . 1.507(3) ?
    C4 C13 . 1.506(3) ?
    C5 C6 . 1.530(3) ?
    C5 H5A . 0.9900 ?
    C5 H5B . 0.9900 ?
    C6 C9 . 1.515(4) ?
    C6 C10 . 1.517(4) ?
    C7 H7A . 0.9800 ?
    C7 H7B . 0.9800 ?
    C7 H7C . 0.9800 ?
    C8 H8B . 0.9800 ?
    C8 H8A . 0.9800 ?
    C8 H8C . 0.9800 ?
    C9 H9B . 0.9800 ?
    C9 H9C . 0.9800 ?
    C9 H9A . 0.9800 ?
    C10 H10C . 0.9800 ?
    C10 H10B . 0.9800 ?
    C10 H10A . 0.9800 ?
    C11 C13 . 1.551(3) ?
    C11 H11A . 0.9800 ?
    C11 H11B . 0.9800 ?
    C11 H11C . 0.9800 ?
    C12 C18 . 1.507(3) ?
    C12 C13 . 1.535(3) ?
    C12 H12B . 0.9900 ?
    C12 H12A . 0.9900 ?
    C14 C15 . 1.381(4) ?
    C14 H14 . 0.9500 ?
    C15 C16 . 1.392(4) ?
    C15 H15 . 0.9500 ?
    C16 C17 . 1.339(4) ?
    C16 H16 . 0.9500 ?
    C17 C18 . 1.408(4) ?
    C17 H17 . 0.9500 ?
loop_
    _geom_angle_atom_site_label_1
    _geom_angle_atom_site_label_2
    _geom_angle_atom_site_label_3
    _geom_angle_site_symmetry_1
    _geom_angle_site_symmetry_3
    _geom_angle
    _geom_angle_publ_flag
    N3 Fe1 N1 . . 88.85(7) ?
    N3 Fe1 Cl2 . . 113.73(6) ?
    N1 Fe1 Cl2 . . 111.27(6) ?
    N3 Fe1 Cl1 . . 112.50(6) ?
    N1 Fe1 Cl1 . . 114.32(6) ?
    Cl2 Fe1 Cl1 . . 113.81(3) ?
    C3 O1 C2 . . 106.19(18) ?
    C4 O2 C5 . . 105.92(18) ?
    C3 N1 C1 . . 107.81(19) ?
    C3 N1 Fe1 . . 126.70(16) ?
    C1 N1 Fe1 . . 124.42(15) ?
    C4 N3 C6 . . 107.4(2) ?
    C4 N3 Fe1 . . 126.74(16) ?
    C6 N3 Fe1 . . 124.51(15) ?
    C18 N2 C14 . . 118.6(2) ?
    N1 C1 C8 . . 110.4(2) ?
    N1 C1 C7 . . 107.91(19) ?
    C8 C1 C7 . . 112.1(2) ?
    N1 C1 C2 . . 101.83(18) ?
    C8 C1 C2 . . 112.1(2) ?
    C7 C1 C2 . . 111.9(2) ?
    O1 C2 C1 . . 104.33(18) ?
    O1 C2 H2A . . 110.9 ?
    C1 C2 H2A . . 110.9 ?
    O1 C2 H2B . . 110.9 ?
    C1 C2 H2B . . 110.9 ?
    H2A C2 H2B . . 108.9 ?
    N1 C3 O1 . . 117.2(2) ?
    N1 C3 C13 . . 130.4(2) ?
    O1 C3 C13 . . 112.4(2) ?
    N3 C4 O2 . . 117.6(2) ?
    N3 C4 C13 . . 130.5(2) ?
    O2 C4 C13 . . 111.7(2) ?
    O2 C5 C6 . . 104.15(18) ?
    O2 C5 H5A . . 110.9 ?
    C6 C5 H5A . . 110.9 ?
    O2 C5 H5B . . 110.9 ?
    C6 C5 H5B . . 110.9 ?
    H5A C5 H5B . . 108.9 ?
    N3 C6 C9 . . 108.9(2) ?
    N3 C6 C10 . . 109.7(2) ?
    C9 C6 C10 . . 111.9(2) ?
    N3 C6 C5 . . 101.67(19) ?
    C9 C6 C5 . . 111.6(2) ?
    C10 C6 C5 . . 112.5(2) ?
    C1 C7 H7A . . 109.5 ?
    C1 C7 H7B . . 109.5 ?
    H7A C7 H7B . . 109.5 ?
    C1 C7 H7C . . 109.5 ?
    H7A C7 H7C . . 109.5 ?
    H7B C7 H7C . . 109.5 ?
    C1 C8 H8B . . 109.5 ?
    C1 C8 H8A . . 109.5 ?
    H8B C8 H8A . . 109.5 ?
    C1 C8 H8C . . 109.5 ?
    H8B C8 H8C . . 109.5 ?
    H8A C8 H8C . . 109.5 ?
    C6 C9 H9B . . 109.5 ?
    C6 C9 H9C . . 109.5 ?
    H9B C9 H9C . . 109.5 ?
    C6 C9 H9A . . 109.5 ?
    H9B C9 H9A . . 109.5 ?
    H9C C9 H9A . . 109.5 ?
    C6 C10 H10C . . 109.5 ?
    C6 C10 H10B . . 109.5 ?
    H10C C10 H10B . . 109.5 ?
    C6 C10 H10A . . 109.5 ?
    H10C C10 H10A . . 109.5 ?
    H10B C10 H10A . . 109.5 ?
    C13 C11 H11A . . 109.5 ?
    C13 C11 H11B . . 109.5 ?
    H11A C11 H11B . . 109.5 ?
    C13 C11 H11C . . 109.5 ?
    H11A C11 H11C . . 109.5 ?
    H11B C11 H11C . . 109.5 ?
    C18 C12 C13 . . 114.2(2) ?
    C18 C12 H12B . . 108.7 ?
    C13 C12 H12B . . 108.7 ?
    C18 C12 H12A . . 108.7 ?
    C13 C12 H12A . . 108.7 ?
    H12B C12 H12A . . 107.6 ?
    C4 C13 C3 . . 114.71(19) ?
    C4 C13 C12 . . 110.27(19) ?
    C3 C13 C12 . . 110.26(19) ?
    C4 C13 C11 . . 106.07(19) ?
    C3 C13 C11 . . 106.22(19) ?
    C12 C13 C11 . . 109.02(19) ?
    N2 C14 C15 . . 121.7(2) ?
    N2 C14 H14 . . 119.2 ?
    C15 C14 H14 . . 119.2 ?
    C14 C15 C16 . . 119.0(2) ?
    C14 C15 H15 . . 120.5 ?
    C16 C15 H15 . . 120.5 ?
    C17 C16 C15 . . 119.7(3) ?
    C17 C16 H16 . . 120.2 ?
    C15 C16 H16 . . 120.2 ?
    C16 C17 C18 . . 119.3(3) ?
    C16 C17 H17 . . 120.3 ?
    C18 C17 H17 . . 120.3 ?
    N2 C18 C17 . . 121.8(2) ?
    N2 C18 C12 . . 116.3(2) ?
    C17 C18 C12 . . 121.9(2) ?
loop_
    _geom_torsion_atom_site_label_1
    _geom_torsion_atom_site_label_2
    _geom_torsion_atom_site_label_3
    _geom_torsion_atom_site_label_4
    _geom_torsion_site_symmetry_1
    _geom_torsion_site_symmetry_2
    _geom_torsion_site_symmetry_3
    _geom_torsion_site_symmetry_4
    _geom_torsion
    _geom_torsion_publ_flag
    N3 Fe1 N1 C3 . . . . 9.1(2) ?
    Cl2 Fe1 N1 C3 . . . . 124.2(2) ?
    Cl1 Fe1 N1 C3 . . . . -105.2(2) ?
    N3 Fe1 N1 C1 . . . . 175.79(18) ?
    Cl2 Fe1 N1 C1 . . . . -69.11(18) ?
    Cl1 Fe1 N1 C1 . . . . 61.53(18) ?
    N1 Fe1 N3 C4 . . . . -9.9(2) ?
    Cl2 Fe1 N3 C4 . . . . -122.71(19) ?
    Cl1 Fe1 N3 C4 . . . . 106.0(2) ?
    N1 Fe1 N3 C6 . . . . -175.18(19) ?
    Cl2 Fe1 N3 C6 . . . . 72.03(19) ?
    Cl1 Fe1 N3 C6 . . . . -59.23(19) ?
    C3 N1 C1 C8 . . . . -130.6(2) ?
    Fe1 N1 C1 C8 . . . . 60.6(2) ?
    C3 N1 C1 C7 . . . . 106.6(2) ?
    Fe1 N1 C1 C7 . . . . -62.3(2) ?
    C3 N1 C1 C2 . . . . -11.4(3) ?
    Fe1 N1 C1 C2 . . . . 179.80(15) ?
    C3 O1 C2 C1 . . . . -14.9(2) ?
    N1 C1 C2 O1 . . . . 15.6(2) ?
    C8 C1 C2 O1 . . . . 133.6(2) ?
    C7 C1 C2 O1 . . . . -99.4(2) ?
    C1 N1 C3 O1 . . . . 2.4(3) ?
    Fe1 N1 C3 O1 . . . . 170.87(14) ?
    C1 N1 C3 C13 . . . . 178.6(2) ?
    Fe1 N1 C3 C13 . . . . -12.9(4) ?
    C2 O1 C3 N1 . . . . 8.5(3) ?
    C2 O1 C3 C13 . . . . -168.4(2) ?
    C6 N3 C4 O2 . . . . -3.3(3) ?
    Fe1 N3 C4 O2 . . . . -170.57(15) ?
    C6 N3 C4 C13 . . . . -177.9(2) ?
    Fe1 N3 C4 C13 . . . . 14.8(4) ?
    C5 O2 C4 N3 . . . . -8.6(3) ?
    C5 O2 C4 C13 . . . . 166.98(19) ?
    C4 O2 C5 C6 . . . . 16.0(2) ?
    C4 N3 C6 C9 . . . . -105.0(2) ?
    Fe1 N3 C6 C9 . . . . 62.7(3) ?
    C4 N3 C6 C10 . . . . 132.2(2) ?
    Fe1 N3 C6 C10 . . . . -60.1(3) ?
    C4 N3 C6 C5 . . . . 12.9(3) ?
    Fe1 N3 C6 C5 . . . . -179.43(15) ?
    O2 C5 C6 N3 . . . . -17.1(3) ?
    O2 C5 C6 C9 . . . . 98.8(2) ?
    O2 C5 C6 C10 . . . . -134.4(2) ?
    N3 C4 C13 C3 . . . . -13.5(4) ?
    O2 C4 C13 C3 . . . . 171.6(2) ?
    N3 C4 C13 C12 . . . . -138.7(3) ?
    O2 C4 C13 C12 . . . . 46.5(2) ?
    N3 C4 C13 C11 . . . . 103.4(3) ?
    O2 C4 C13 C11 . . . . -71.4(2) ?
    N1 C3 C13 C4 . . . . 12.4(4) ?
    O1 C3 C13 C4 . . . . -171.2(2) ?
    N1 C3 C13 C12 . . . . 137.6(3) ?
    O1 C3 C13 C12 . . . . -46.0(2) ?
    N1 C3 C13 C11 . . . . -104.4(3) ?
    O1 C3 C13 C11 . . . . 72.0(2) ?
    C18 C12 C13 C4 . . . . 63.0(2) ?
    C18 C12 C13 C3 . . . . -64.7(2) ?
    C18 C12 C13 C11 . . . . 179.02(19) ?
    C18 N2 C14 C15 . . . . -1.3(4) ?
    N2 C14 C15 C16 . . . . 1.2(4) ?
    C14 C15 C16 C17 . . . . -0.1(4) ?
    C15 C16 C17 C18 . . . . -0.7(4) ?
    C14 N2 C18 C17 . . . . 0.4(4) ?
    C14 N2 C18 C12 . . . . -179.3(2) ?
    C16 C17 C18 N2 . . . . 0.6(4) ?
    C16 C17 C18 C12 . . . . -179.7(2) ?
    C13 C12 C18 N2 . . . . -6.2(3) ?
    C13 C12 C18 C17 . . . . 174.1(2) ?
_iucr_refine_instructions_details
;
TITL Compound X
CELL  0.71073  10.1020  13.9250  14.7640   90.000  105.277   90.000
ZERR     4.00   0.0019   0.0025   0.0019    0.011    0.012    0.012
LATT   1
SYMM  - X, 1/2 + Y, 1/2 - Z
SFAC  C    H    O    N    CL   FE
DISP C    0.00330   0.00160
DISP H    0.00000   0.00000
DISP O    0.01060   0.00600
DISP N    0.00610   0.00330
DISP Cl   0.14840   0.15850
DISP Fe   0.34630   0.84440
UNIT  72   100  8    12   8    4
MERG   2
FMAP   2
PLAN   20
SIZE     0.10   0.10   0.20
ACTA
MPLA N2 C14 C15 C16 C17 C18
MPLA N3 C4 C13 C3 N1
BOND
BOND   $H
CONF
LIST   4
L.S.   8
TEMP  -100.00
WGHT    0.026800    1.065800
FVAR       0.35653
FE1   6    0.890690    0.340695    0.301701    11.00000    0.01601    0.02093 =
         0.02094    0.00049    0.00769    0.00010
CL1   5    0.870739    0.334839    0.145473    11.00000    0.03784    0.03724 =
         0.02337    0.00017    0.01398    0.00149
CL2   5    1.109366    0.334787    0.390803    11.00000    0.01848    0.05170 =
         0.03421    0.00170    0.00379    0.00166
O1    3    0.582856    0.185645    0.387316    11.00000    0.02316    0.01573 =
         0.03634    0.00112    0.01453   -0.00166
O2    3    0.596610    0.523452    0.369449    11.00000    0.02247    0.01657 =
         0.03804    0.00097    0.01405    0.00176
N1    4    0.767450    0.242654    0.348190    11.00000    0.01740    0.01600 =
         0.01837   -0.00046    0.00482    0.00081
N3    4    0.776609    0.451032    0.337821    11.00000    0.01667    0.01572 =
         0.02154    0.00021    0.00629   -0.00146
N2    4    0.505104    0.357341    0.199698    11.00000    0.02594    0.02756 =
         0.02422   -0.00081    0.00758    0.00049
C1    1    0.777896    0.135519    0.340308    11.00000    0.02084    0.01565 =
         0.02074   -0.00119    0.00450    0.00023
C2    1    0.665434    0.100727    0.385077    11.00000    0.03153    0.01663 =
         0.03527    0.00086    0.01477   -0.00009
AFIX  23
H2A   2    0.609625    0.049410    0.346789    11.00000   -1.00000
H2B   2    0.705872    0.075947    0.449268    11.00000   -1.00000
AFIX   0
C3    1    0.657847    0.261108    0.371904    11.00000    0.01714    0.01868 =
         0.01661    0.00235    0.00326   -0.00170
C4    1    0.665234    0.442825    0.361834    11.00000    0.01815    0.01608 =
         0.01584   -0.00132    0.00331    0.00079
C5    1    0.687051    0.602461    0.360508    11.00000    0.02751    0.01511 =
         0.03981   -0.00074    0.01232   -0.00488
AFIX  23
H5A   2    0.730351    0.631312    0.422528    11.00000   -1.00000
H5B   2    0.635896    0.652931    0.318266    11.00000   -1.00000
AFIX   0
C6    1    0.794790    0.555707    0.318800    11.00000    0.02642    0.01520 =
         0.03376    0.00064    0.01184   -0.00207
C7    1    0.745592    0.110237    0.236793    11.00000    0.03933    0.02574 =
         0.02882   -0.00418    0.01123   -0.00301
AFIX 137
H7A   2    0.652541    0.131797    0.205177    11.00000   -1.00000
H7B   2    0.751815    0.040525    0.229785    11.00000   -1.00000
H7C   2    0.811561    0.142062    0.208574    11.00000   -1.00000
AFIX   0
C8    1    0.918430    0.101275    0.393759    11.00000    0.02637    0.02393 =
         0.04549   -0.00176    0.00334    0.00230
AFIX 137
H8B   2    0.988087    0.131712    0.368004    11.00000   -1.00000
H8A   2    0.923726    0.031374    0.387843    11.00000   -1.00000
H8C   2    0.934780    0.118490    0.460157    11.00000   -1.00000
AFIX   0
C9    1    0.762447    0.571027    0.213635    11.00000    0.05412    0.02593 =
         0.03653    0.00821    0.02006    0.00121
AFIX 137
H9B   2    0.825857    0.533082    0.188007    11.00000   -1.00000
H9C   2    0.772579    0.639231    0.200523    11.00000   -1.00000
H9A   2    0.667985    0.550677    0.184354    11.00000   -1.00000
AFIX   0
C10   1    0.939672    0.586812    0.368269    11.00000    0.02781    0.02577 =
         0.06199   -0.00481    0.01425   -0.00772
AFIX 137
H10C  2    0.956681    0.575662    0.435906    11.00000   -1.00000
H10B  2    0.950647    0.655292    0.356763    11.00000   -1.00000
H10A  2    1.005314    0.549583    0.344106    11.00000   -1.00000
AFIX   0
C11   1    0.626272    0.362753    0.499709    11.00000    0.03312    0.02812 =
         0.02033    0.00038    0.00983    0.00137
AFIX 137
H11A  2    0.580464    0.309435    0.522482    11.00000   -1.00000
H11B  2    0.590522    0.423831    0.516298    11.00000   -1.00000
H11C  2    0.725283    0.359368    0.528734    11.00000   -1.00000
AFIX   0
C12   1    0.443121    0.357777    0.346987    11.00000    0.01813    0.02096 =
         0.02574    0.00084    0.00757   -0.00140
AFIX  23
H12B  2    0.400881    0.302826    0.371511    11.00000   -1.00000
H12A  2    0.405162    0.417399    0.366723    11.00000   -1.00000
AFIX   0
C13   1    0.598657    0.355830    0.391501    11.00000    0.01742    0.01912 =
         0.01861   -0.00007    0.00827    0.00022
C14   1    0.474038    0.354486    0.104776    11.00000    0.03101    0.02294 =
         0.02243   -0.00327    0.00783    0.00204
AFIX  43
H14   2    0.545999    0.358778    0.074530    11.00000   -1.00000
AFIX   0
C15   1    0.340348    0.345490    0.050789    11.00000    0.05207    0.02222 =
         0.02000   -0.00177   -0.00014    0.00491
AFIX  43
H15   2    0.320599    0.342415   -0.015716    11.00000   -1.00000
AFIX   0
C16   1    0.235020    0.340999    0.095310    11.00000    0.02633    0.02530 =
         0.04261   -0.00203   -0.01245    0.00212
AFIX  43
H16   2    0.142424    0.334927    0.059325    11.00000   -1.00000
AFIX   0
C17   1    0.264859    0.345279    0.189142    11.00000    0.02158    0.01895 =
         0.03862   -0.00564    0.00824    0.00139
AFIX  43
H17   2    0.193659    0.343032    0.220206    11.00000   -1.00000
AFIX   0
C18   1    0.402831    0.353143    0.241259    11.00000    0.02348    0.01627 =
         0.02684   -0.00037    0.00518    0.00204
HKLF 4
REM  Compound X
REM R1 =  0.0406 for   3033 Fo > 4sig(Fo)  and  0.0850 for all   4578 data
REM    240 parameters refined using      0 restraints
END
WGHT      0.0252      1.1149
REM Highest difference peak  0.344,  deepest hole -0.302,  1-sigma level  0.072
Q1    1   0.6461  0.5046  0.4422  11.00000  0.05    0.34
Q2    1   0.6371  0.3940  0.3701  11.00000  0.05    0.33
Q3    1   0.3175  0.3450  0.1090  11.00000  0.05    0.31
Q4    1   0.6223  0.3121  0.3737  11.00000  0.05    0.30
Q5    1   0.6864  0.2435  0.3252  11.00000  0.05    0.29
Q6    1   0.7905  0.5582  0.2768  11.00000  0.05    0.28
Q7    1   0.2608  0.4651  0.3538  11.00000  0.05    0.28
Q8    1   0.2366  0.3434  0.2106  11.00000  0.05    0.27
Q9    1   0.7409  0.5578  0.3404  11.00000  0.05    0.27
Q10   1   0.8113  0.5068  0.3304  11.00000  0.05    0.27
Q11   1   0.8853  0.2561  0.3210  11.00000  0.05    0.27
Q12   1   0.1589  0.2584  0.1765  11.00000  0.05    0.26
Q13   1   0.7386  0.1173  0.3737  11.00000  0.05    0.26
Q14   1   0.9631  0.2798  0.1661  11.00000  0.05    0.26
Q15   1   0.2024  0.3444  0.1428  11.00000  0.05    0.26
Q16   1   0.9902  0.1446  0.4248  11.00000  0.05    0.25
Q17   1   0.6407  0.2212  0.3959  11.00000  0.05    0.25
Q18   1   0.7830  0.1990  0.3598  11.00000  0.05    0.24
Q19   1   0.4460  0.2208  0.3940  11.00000  0.05    0.24
Q20   1   0.5547  0.4430  0.1381  11.00000  0.05    0.24
;
