# Supplementary material for: {2-[2,2-Bis(4,4-dimethyl-4,5-di­hydro-1,3-oxazol-2-yl-κN)prop­yl]pyridine}­dichlorido­iron(II)
Source: Acta Crystallogr Sect E Struct Rep Online. 2013 Jul 6;69(Pt 8):m433–4. doi: 10.1107/S1600536813018047 (PMC3793678; doi:10.1107/S1600536813018047)
Supplement: Supplementary file 2 [file e-69-0m433-Isup2.hkl]

# 
# h,k,l, Fc-squared, Fo-squared, sigma(Fo-squared) and status flag 
# 
data_I
_shelx_title ' Compound X' 
_shelx_refln_list_code          4 
_shelx_F_calc_maximum      287.56 
_exptl_crystal_F_000       920.00 
_reflns_d_resolution_high  0.7695 
 
loop_ 
 _symmetry_equiv_pos_as_xyz 
 'x, y, z' 
 '-x, y+1/2, -z+1/2' 
 '-x, -y, -z' 
 'x, -y-1/2, z-1/2' 
 
_cell_length_a    10.1020 
_cell_length_b    13.9250 
_cell_length_c    14.7640 
_cell_angle_alpha  90.000 
_cell_angle_beta  105.277 
_cell_angle_gamma  90.000 
 
_shelx_F_squared_multiplier     1.000 
 
loop_ 
 _refln_index_h 
 _refln_index_k 
 _refln_index_l 
 _refln_F_squared_calc 
 _refln_F_squared_meas 
 _refln_F_squared_sigma 
 _refln_observed_status 
   2   0   0     4356.29     4443.11     95.18 o 
   3   0   0     3404.51     3413.40    132.64 o 
   4   0   0    16784.33    16171.27    325.26 o 
   5   0   0     5308.88     4774.35    123.33 o 
   6   0   0     9992.37     9878.16    224.74 o 
   7   0   0      232.62      198.19     44.36 o 
   8   0   0     5519.73     5765.87    162.59 o 
   9   0   0     7563.88     7650.36    206.43 o 
  10   0   0     1738.66     1786.60    128.08 o 
  11   0   0      681.84      572.41     88.58 o 
  12   0   0       13.63       78.59    100.46 o 
   2   1   0     2859.24     2880.22     50.31 o 
   3   1   0     3896.33     3869.83     65.82 o 
   4   1   0        0.77       22.16     17.93 o 
   5   1   0     1752.90     1904.47     48.30 o 
   6   1   0      332.35      283.27     28.65 o 
   7   1   0     2110.19     2176.84     60.04 o 
   8   1   0      315.37      373.93     39.35 o 
   9   1   0       70.95       74.25     35.11 o 
  10   1   0      796.31      689.49     74.28 o 
  11   1   0       61.14       32.36     65.60 o 
  12   1   0        4.01      -24.15     68.03 o 
   1   2   0      737.34      751.57     24.04 o 
   2   2   0      654.43      623.29     20.01 o 
   3   2   0     2854.95     2854.49     54.39 o 
   4   2   0     3981.88     3801.83     70.46 o 
   5   2   0     3443.49     3309.46     68.15 o 
   6   2   0      389.46      372.66     28.91 o 
   7   2   0      402.85      387.83     41.13 o 
   8   2   0     1672.52     1697.36     67.74 o 
   9   2   0     1089.98     1035.48     51.82 o 
  10   2   0       69.26       62.60     57.35 o 
  11   2   0       15.73       28.06     60.56 o 
  12   2   0       32.06      -11.78     71.37 o 
   1   3   0      332.27      361.40     12.85 o 
   2   3   0      476.84      511.13     19.28 o 
   3   3   0       65.51       56.01     17.39 o 
   4   3   0      627.68      644.03     27.04 o 
   5   3   0      527.55      605.55     29.54 o 
   6   3   0       75.94       81.33     25.80 o 
   7   3   0      149.24      120.43     29.92 o 
   8   3   0      136.96      141.30     32.28 o 
   9   3   0        8.82      -37.62     37.62 o 
  10   3   0       10.19        4.60     59.58 o 
  11   3   0       19.24       43.92     52.27 o 
  12   3   0       30.38       77.38     73.75 o 
   0   4   0    82691.94    77141.86   1151.19 o 
   1   4   0      741.01      708.05     15.41 o 
   2   4   0      768.28      794.39     24.22 o 
   3   4   0     1834.87     1771.27     56.29 o 
   4   4   0     3446.38     3339.48     65.63 o 
   5   4   0     7897.08     8081.63    132.36 o 
   6   4   0     1087.98     1142.67     42.04 o 
   7   4   0       35.25      100.93     28.77 o 
   8   4   0     1536.16     1575.99     58.01 o 
   9   4   0      838.00      821.57     87.56 o 
  10   4   0      610.22      624.18     67.01 o 
  11   4   0       11.94      -17.91     76.51 o 
  12   4   0       99.43      150.47    135.51 o 
   1   5   0       46.21       29.04      8.10 o 
   2   5   0     8502.11     8338.81    138.73 o 
   3   5   0     7760.65     7588.58    119.06 o 
   4   5   0      138.43      198.98     20.41 o 
   5   5   0     1166.74     1150.64     40.77 o 
   6   5   0      620.06      597.43     36.34 o 
   7   5   0     2056.85     2196.56     63.62 o 
   8   5   0      287.25      311.47     34.52 o 
   9   5   0       95.95       43.85     33.69 o 
  10   5   0       41.67       30.70     59.92 o 
  11   5   0     1036.14     1027.37     90.04 o 
  12   5   0       15.41      107.00     60.08 o 
   0   6   0    29111.40    27683.08    370.97 o 
   1   6   0     1334.30     1111.21     23.11 o 
   2   6   0     4349.04     4762.30     72.33 o 
   3   6   0     9642.94     9621.23    131.87 o 
   4   6   0    15183.98    15049.37    331.54 o 
   5   6   0     4257.90     4003.59     82.01 o 
   6   6   0     2790.99     2821.53     82.28 o 
   7   6   0     2432.20     2506.81     68.37 o 
   8   6   0     4881.05     4834.62    148.61 o 
   9   6   0     1433.78     1407.26     83.91 o 
  10   6   0     2125.72     2295.18    112.94 o 
  11   6   0        7.39       43.53     86.62 o 
   1   7   0      239.46      320.58     21.61 o 
   2   7   0     2165.39     2047.10     38.50 o 
   3   7   0     2147.84     2087.34     44.66 o 
   4   7   0        0.48      -14.98     18.57 o 
   5   7   0      429.55      458.38     31.07 o 
   6   7   0     1663.66     1556.87     52.70 o 
   7   7   0       21.25      -10.66     29.40 o 
   8   7   0      105.35       51.51     41.14 o 
   9   7   0       10.65      -23.74    134.25 o 
  10   7   0      247.58      341.92     66.86 o 
  11   7   0      156.34      222.04     81.07 o 
   0   8   0       39.76       20.20     30.56 o 
   1   8   0     2423.15     2566.87     41.09 o 
   2   8   0        8.43       -2.99     18.31 o 
   3   8   0      508.62      515.62     22.34 o 
   4   8   0      863.01      848.22     32.99 o 
   5   8   0       99.89       89.11     27.61 o 
   6   8   0       77.39       71.98     27.15 o 
   7   8   0      183.37      203.02     30.82 o 
   8   8   0        1.44        0.80     42.05 o 
   9   8   0      320.68      425.08     70.05 o 
  10   8   0       80.84      145.40     64.10 o 
  11   8   0        3.50       18.81    109.63 o 
   1   9   0      490.48      503.75     23.14 o 
   2   9   0     2501.76     2533.06     47.23 o 
   3   9   0      310.53      363.08     22.50 o 
   4   9   0      562.27      562.42     27.48 o 
   5   9   0       57.09       46.62     22.72 o 
   6   9   0      107.59       59.47     42.06 o 
   7   9   0      207.32      212.43     42.63 o 
   8   9   0      569.08      505.90     49.96 o 
   9   9   0       74.46       70.34     51.60 o 
  10   9   0       69.21       55.58     79.81 o 
   0  10   0    17997.40    18792.07    312.21 o 
   1  10   0      317.48      341.97     28.43 o 
   2  10   0      212.15      195.67     19.86 o 
   3  10   0     2503.01     2562.38     50.97 o 
   4  10   0      971.40      955.04     34.04 o 
   5  10   0      496.22      537.26     51.26 o 
   6  10   0      408.17      404.05     34.42 o 
   7  10   0      111.95       43.10     31.64 o 
   8  10   0     2356.06     2296.26     84.39 o 
   9  10   0     1815.57     1993.33    107.08 o 
  10  10   0      320.29      397.83     76.46 o 
   1  11   0      265.31      231.74     22.99 o 
   2  11   0     1057.41     1096.52     35.88 o 
   3  11   0     1986.07     1921.78     46.66 o 
   4  11   0       54.63       57.78     25.96 o 
   5  11   0     1467.28     1347.50     49.53 o 
   6  11   0      708.98      790.09     46.21 o 
   7  11   0      454.41      479.90     44.07 o 
   8  11   0       36.57       56.05     47.52 o 
   9  11   0        3.51       -0.55     51.54 o 
  10  11   0      417.38      406.49     87.11 o 
   0  12   0     5396.17     5594.54    121.11 o 
   1  12   0     3070.33     3193.99     63.48 o 
   2  12   0       20.56       49.08     19.78 o 
   3  12   0      545.40      606.34     31.14 o 
   4  12   0     2877.42     3023.02     62.41 o 
   5  12   0     3175.36     3312.93     82.26 o 
   6  12   0      495.77      481.72     36.95 o 
   7  12   0      147.26      105.34     38.09 o 
   8  12   0      898.54      944.48     61.88 o 
   9  12   0      915.55      894.23    130.58 o 
   1  13   0       72.95      114.71     25.27 o 
   2  13   0      598.06      684.32     31.90 o 
   3  13   0      130.36      165.32     31.80 o 
   4  13   0       29.04       42.95     29.66 o 
   5  13   0        5.68      -30.93     30.93 o 
   6  13   0      400.45      421.30     39.54 o 
   7  13   0       12.34       48.80     49.35 o 
   8  13   0       35.90       -7.23     73.62 o 
   0  14   0       12.11       78.29     40.99 o 
   1  14   0      338.96      328.19     41.19 o 
   2  14   0      174.84      195.14     32.29 o 
   3  14   0       70.61       81.32     31.10 o 
   4  14   0      124.00      225.45     43.44 o 
   5  14   0       83.38      163.10     42.85 o 
   6  14   0        0.30      -17.80     34.57 o 
   7  14   0       20.42       19.43     50.63 o 
   8  14   0       27.46      -36.59     57.12 o 
   1  15   0      347.89      284.19     46.26 o 
   2  15   0     1138.78     1102.41     50.59 o 
   3  15   0      118.32      138.50     55.54 o 
   4  15   0       78.57       75.67     37.65 o 
   5  15   0      480.88      414.10     44.86 o 
   6  15   0      197.69      226.59     54.59 o 
   7  15   0       38.05       18.38     63.70 o 
   0  16   0     1789.08     1688.42    124.46 o 
   1  16   0      534.74      633.27    118.48 o 
   2  16   0      140.56      224.92     52.34 o 
   3  16   0       78.18      134.94     44.77 o 
   4  16   0     1076.14     1203.57     68.37 o 
   5  16   0     1380.38     1315.51     90.87 o 
   1  17   0       52.73       95.83     52.54 o 
   2  17   0      858.11      932.95    118.24 o 
   3  17   0      560.39      582.30    156.87 o 
   4  17   0       47.13      170.09     84.10 o 
 -12   1   1      101.96      237.93    116.59 o 
 -11   1   1      385.50      381.94     78.71 o 
 -10   1   1     1371.67     1366.30     87.15 o 
  -9   1   1       12.82      -16.11     48.06 o 
  -8   1   1      128.40      114.70     28.47 o 
  -7   1   1      203.14      247.81     29.68 o 
  -6   1   1      829.75      754.54     34.46 o 
  -5   1   1      304.87      310.63     23.75 o 
  -4   1   1      987.68     1071.60     38.43 o 
  -3   1   1     2120.58     2156.39     54.05 o 
  -2   1   1     4947.76     4797.33     72.84 o 
   1   1   1     3247.75     2979.06    193.46 o 
   2   1   1     2095.94     2052.37     38.08 o 
   3   1   1       73.86       46.67     15.52 o 
   4   1   1     1900.83     1821.09     44.25 o 
   5   1   1     1539.32     1686.68     45.99 o 
   6   1   1      248.90      284.54     26.85 o 
   7   1   1      221.53      230.62     28.33 o 
   8   1   1      205.81      249.69     33.11 o 
   9   1   1      135.37       77.43     38.32 o 
  10   1   1        1.21       25.00     53.94 o 
  11   1   1      242.99      246.28     56.93 o 
  12   1   1       11.16      -11.74    107.42 o 
 -12   2   1      175.55       62.54    101.64 o 
 -11   2   1       31.63        2.16     47.25 o 
 -10   2   1     2246.22     2672.50    117.90 o 
  -9   2   1      947.74      965.98     51.54 o 
  -8   2   1     4748.93     4772.80    101.14 o 
  -7   2   1      783.93      745.25     48.20 o 
  -6   2   1     2448.79     2298.72     57.27 o 
  -5   2   1     8462.19     8343.36    133.78 o 
  -4   2   1     9343.72     9391.14    141.98 o 
  -3   2   1     2542.26     2588.15     49.18 o 
  -2   2   1    26277.28    25523.02    339.25 o 
  -1   2   1     1555.40     1718.11     21.13 o 
   0   2   1    19930.85    18971.72    405.71 o 
   1   2   1      187.92      215.60     13.32 o 
   2   2   1        4.18       16.66     11.14 o 
   3   2   1    25125.80    24836.84    335.94 o 
   4   2   1    13053.71    13540.60    243.66 o 
   5   2   1     9181.22     9307.38    147.43 o 
   6   2   1       12.95       15.60     22.34 o 
   7   2   1      670.16      669.75     37.34 o 
   8   2   1     3543.57     3391.14    133.13 o 
   9   2   1     2960.96     3117.94     99.30 o 
  10   2   1      293.49      128.39     82.60 o 
  11   2   1        8.10       61.77     79.46 o 
  12   2   1      274.23      302.69     68.71 o 
 -12   3   1        6.55      -51.07     59.23 o 
 -11   3   1     2292.57     2285.00    117.52 o 
 -10   3   1      988.09      611.98     99.91 o 
  -9   3   1      677.68      714.25     46.11 o 
  -8   3   1        8.88       -2.19     27.25 o 
  -7   3   1      522.19      487.69     40.02 o 
  -6   3   1     6926.35     7011.31    137.52 o 
  -5   3   1    11248.41    11865.22    180.17 o 
  -4   3   1       65.63       55.04     16.42 o 
  -3   3   1     6111.07     6494.91    101.12 o 
  -2   3   1    23819.99    23966.02    440.43 o 
  -1   3   1        9.78        7.59      5.39 o 
   0   3   1     2023.21     2284.88     27.55 o 
   1   3   1     9512.34     9954.86    137.75 o 
   2   3   1     8121.45     7832.40    114.76 o 
   3   3   1     3410.74     3638.64     65.11 o 
   4   3   1    10691.55    10869.49    162.97 o 
   5   3   1      707.03      838.62     33.98 o 
   6   3   1     1499.73     1505.68     51.09 o 
   7   3   1      588.93      557.70     32.38 o 
   8   3   1      435.06      305.81     40.67 o 
   9   3   1       11.40      -55.04     55.04 o 
  10   3   1      157.09      126.29     63.96 o 
  11   3   1        1.98       73.91     64.72 o 
  12   3   1      479.40      533.12     85.86 o 
 -12   4   1       63.96      132.88     60.79 o 
 -11   4   1       59.72      122.86     79.26 o 
 -10   4   1     2100.81     2096.63    291.24 o 
  -9   4   1     1351.11     1468.17     61.21 o 
  -8   4   1     2143.99     2238.36     84.32 o 
  -7   4   1        4.15      -25.06     25.06 o 
  -6   4   1     3622.51     3575.52     77.87 o 
  -5   4   1     7863.38     7582.88    125.06 o 
  -4   4   1    10118.41    10023.11    153.01 o 
  -3   4   1     2080.95     2080.69     44.42 o 
  -2   4   1     2083.92     2156.86     37.84 o 
  -1   4   1     5936.96     5905.83     66.52 o 
   0   4   1    46406.21    46782.41    503.01 o 
   1   4   1     7278.22     7423.33     88.44 o 
   2   4   1      725.32      762.10     27.64 o 
   3   4   1     4546.00     4466.62    114.77 o 
   4   4   1     2246.91     2131.21     50.44 o 
   5   4   1     4412.11     4340.52     84.04 o 
   6   4   1      149.92      214.71     25.96 o 
   7   4   1      582.08      598.28     37.51 o 
   8   4   1     1871.74     1875.35     88.55 o 
   9   4   1      589.60      651.24     97.72 o 
  10   4   1       79.74      175.54     60.65 o 
  11   4   1        1.04       -0.62     51.96 o 
  12   4   1      308.59      232.66     75.71 o 
 -12   5   1       55.75      151.63     75.70 o 
 -11   5   1      140.07      145.06     68.25 o 
 -10   5   1      174.00      110.16     53.61 o 
  -9   5   1      355.16      281.28     50.11 o 
  -8   5   1        3.55       16.56     30.97 o 
  -7   5   1      802.85      846.47     46.04 o 
  -6   5   1      321.19      259.21     32.57 o 
  -5   5   1     1254.60     1288.41     41.83 o 
  -4   5   1       84.29       52.71     18.28 o 
  -3   5   1      267.36      279.04     14.56 o 
  -2   5   1      774.87      725.66     23.99 o 
  -1   5   1     1168.66     1181.89     22.05 o 
   0   5   1        0.43       16.06     10.04 o 
   1   5   1        7.89        2.69     10.11 o 
   2   5   1      114.70      128.85     14.32 o 
   3   5   1      555.51      513.62     24.41 o 
   4   5   1      144.83      117.62     22.65 o 
   5   5   1        0.25       22.27     20.75 o 
   6   5   1       65.80       71.40     21.72 o 
   7   5   1        7.73      -31.11     31.11 o 
   8   5   1      147.49      156.24     30.53 o 
   9   5   1        3.80       55.05     45.47 o 
  10   5   1       54.29       60.78     49.93 o 
  11   5   1       32.88      -34.32     52.68 o 
 -12   6   1        4.13       64.18     76.43 o 
 -11   6   1       80.97       87.01     92.24 o 
 -10   6   1      694.19      640.96     68.54 o 
  -9   6   1       45.78       22.58     37.67 o 
  -8   6   1       22.31       36.78     31.01 o 
  -7   6   1     1493.37     1436.95     52.56 o 
  -6   6   1      774.72      823.96     38.41 o 
  -5   6   1       14.43       34.11     22.00 o 
  -4   6   1        3.26       19.33     15.90 o 
  -3   6   1     4211.62     4609.57     72.86 o 
  -2   6   1     5899.02     6356.51     92.12 o 
  -1   6   1     1167.86     1250.15     31.97 o 
   0   6   1     2202.93     2260.16     31.75 o 
   1   6   1      642.06      735.17     20.34 o 
   2   6   1      742.78      738.87     28.60 o 
   3   6   1      121.59      139.52     19.26 o 
   4   6   1     1711.36     1907.05     48.64 o 
   5   6   1       14.82       40.15     23.93 o 
   6   6   1      202.33      205.38     29.15 o 
   7   6   1        3.07       54.65     27.82 o 
   8   6   1      769.19      745.33     45.34 o 
   9   6   1       49.80        6.50     45.80 o 
  10   6   1       98.00      142.05     61.05 o 
  11   6   1       88.16       39.66     64.85 o 
 -11   7   1      814.77      747.32     78.80 o 
 -10   7   1      572.74      411.25     63.63 o 
  -9   7   1        0.64      -37.84     42.60 o 
  -8   7   1      141.80      145.19     36.66 o 
  -7   7   1      295.28      290.61     35.38 o 
  -6   7   1     4622.75     4526.12     93.86 o 
  -5   7   1     1275.30     1254.15     31.80 o 
  -4   7   1      629.16      628.45     26.57 o 
  -3   7   1     4569.42     4872.59     78.06 o 
  -2   7   1     4072.04     4138.21     53.28 o 
  -1   7   1      281.18      423.74     15.80 o 
   0   7   1        9.39       14.78      9.99 o 
   1   7   1      499.86      534.07     16.91 o 
   2   7   1      712.90      561.95     25.39 o 
   3   7   1     3822.77     3893.11     65.93 o 
   4   7   1     2912.55     3009.65     99.44 o 
   5   7   1     1077.17     1145.52     72.31 o 
   6   7   1       52.66       39.05     28.07 o 
   7   7   1     2057.09     2078.98     64.49 o 
   8   7   1       17.80      -15.26     32.40 o 
   9   7   1       33.25       22.35     51.24 o 
  10   7   1      137.88      153.91     55.97 o 
  11   7   1       63.07        2.00     71.51 o 
 -11   8   1       18.55       81.21     70.62 o 
 -10   8   1      798.46      648.01     76.54 o 
  -9   8   1     1945.05     1997.46     83.87 o 
  -8   8   1     3017.17     2954.71     93.25 o 
  -7   8   1        1.89        0.97     14.26 o 
  -6   8   1     2713.90     2774.21     55.55 o 
  -5   8   1     8766.90     8795.40    132.17 o 
  -4   8   1     5714.99     5555.46     98.94 o 
  -3   8   1     1003.47      949.74     38.24 o 
  -2   8   1      640.93      604.76     20.81 o 
  -1   8   1      991.60      867.15     22.83 o 
   0   8   1    25043.70    25956.51    251.56 o 
   1   8   1     6265.60     6059.69     76.88 o 
   2   8   1      270.57      305.81     17.12 o 
   3   8   1     3733.72     3733.80     61.02 o 
   4   8   1      679.37      579.02     28.37 o 
   5   8   1     4616.87     4588.93     92.99 o 
   6   8   1      452.93      510.35     36.99 o 
   7   8   1      234.61      148.84     35.93 o 
   8   8   1      844.72      801.59     55.11 o 
   9   8   1     1304.58     1420.74     86.63 o 
  10   8   1      156.32      157.90     70.10 o 
  11   8   1       59.18      101.21     63.60 o 
 -11   9   1      530.79      553.00     88.76 o 
 -10   9   1     1444.90     1618.08    154.39 o 
  -9   9   1      771.79      714.33     47.17 o 
  -8   9   1      583.35      475.60     26.55 o 
  -7   9   1     1811.02     1741.18     55.69 o 
  -6   9   1     1187.10     1179.05     42.57 o 
  -5   9   1      996.53      985.63     36.80 o 
  -4   9   1       50.71       58.35     18.66 o 
  -3   9   1       94.07      116.01     21.67 o 
  -2   9   1     5909.98     5944.46     73.99 o 
  -1   9   1     7109.76     7219.25     89.53 o 
   0   9   1      157.94      190.38     15.39 o 
   1   9   1      493.02      499.78     19.67 o 
   2   9   1     3426.65     3630.70     59.26 o 
   3   9   1      678.11      640.72     29.14 o 
   4   9   1      417.87      448.86     24.38 o 
   5   9   1        1.11       50.35     24.74 o 
   6   9   1        6.45       -6.27     31.50 o 
   7   9   1      168.17      174.62     47.05 o 
   8   9   1      816.17      848.32     74.73 o 
   9   9   1      138.21      121.24     53.85 o 
  10   9   1        7.70       38.61     94.05 o 
 -10  10   1      179.39      342.13     71.31 o 
  -9  10   1      834.44      936.82     65.95 o 
  -8  10   1     1034.05     1045.63     56.35 o 
  -7  10   1       32.38       -8.80     34.99 o 
  -6  10   1      695.38      761.12     43.26 o 
  -5  10   1     2046.76     2056.65     53.53 o 
  -4  10   1     1398.86     1432.59     39.52 o 
  -3  10   1        1.59        5.37     17.75 o 
  -2  10   1        0.32      -12.54     12.54 o 
  -1  10   1     2373.96     2337.52     52.85 o 
   0  10   1     2757.78     2844.83     51.21 o 
   1  10   1     1476.47     1489.98     33.39 o 
   2  10   1      588.37      553.78     27.06 o 
   3  10   1     1820.94     1876.13     42.81 o 
   4  10   1     1900.85     1771.85     43.31 o 
   5  10   1      354.15      385.39     26.84 o 
   6  10   1       55.79        9.34     27.13 o 
   7  10   1      191.36      192.44     36.96 o 
   8  10   1      605.59      553.03     48.43 o 
   9  10   1      423.62      547.07     73.77 o 
  10  10   1      166.24       73.14     69.78 o 
 -10  11   1        0.02       26.21     82.28 o 
  -9  11   1       14.09       -0.52     79.02 o 
  -8  11   1      107.50       91.43     42.21 o 
  -7  11   1        8.17       28.33     38.27 o 
  -6  11   1       53.30       39.81     43.99 o 
  -5  11   1       51.15       77.90     24.19 o 
  -4  11   1      314.82      270.06     24.41 o 
  -3  11   1      110.75      136.53     19.46 o 
  -2  11   1      149.39      135.54     17.38 o 
  -1  11   1       96.22      106.40     20.04 o 
   0  11   1      295.31      277.21     20.25 o 
   1  11   1      290.47      321.84     22.58 o 
   2  11   1       15.49       14.01     19.42 o 
   3  11   1       63.25       88.74     20.97 o 
   4  11   1      452.36      423.70     27.84 o 
   5  11   1      554.43      580.70     36.31 o 
   6  11   1      100.80       87.46     32.83 o 
   7  11   1       25.13        2.72     36.29 o 
   8  11   1       30.10       53.70     56.32 o 
   9  11   1       80.90       63.60     48.95 o 
  -9  12   1      172.78      287.65     56.76 o 
  -8  12   1      125.51       77.58     50.10 o 
  -7  12   1      214.36      297.12     43.18 o 
  -6  12   1      267.90      217.85     37.35 o 
  -5  12   1      261.13      250.60     33.54 o 
  -4  12   1     1786.94     1667.27     49.50 o 
  -3  12   1      401.91      464.86     27.50 o 
  -2  12   1     2004.20     1900.86     45.30 o 
  -1  12   1     2687.55     2707.47     49.89 o 
   0  12   1     5400.99     5432.44     82.93 o 
   1  12   1      164.73      231.76     22.15 o 
   2  12   1       65.02       56.15     24.30 o 
   3  12   1      739.17      654.67     36.24 o 
   4  12   1      320.79      333.53     40.73 o 
   5  12   1      986.54      980.56     48.89 o 
   6  12   1      127.82      183.73     36.89 o 
   7  12   1        4.56       17.42     38.75 o 
   8  12   1       17.64       32.71     61.53 o 
   9  12   1        5.27       62.40     86.04 o 
  -8  13   1      154.84       61.60     71.61 o 
  -7  13   1      242.11      259.90     44.84 o 
  -6  13   1      925.65      904.45     51.59 o 
  -5  13   1      383.72      393.97     41.62 o 
  -4  13   1       47.47       32.29     26.49 o 
  -3  13   1     1241.03     1262.70     46.00 o 
  -2  13   1     2689.18     2676.70     55.52 o 
  -1  13   1      583.37      644.21     29.19 o 
   0  13   1       24.55       59.98     19.00 o 
   1  13   1       38.01        3.86     23.01 o 
   2  13   1      212.57      255.51     22.67 o 
   3  13   1      923.37      936.90     40.39 o 
   4  13   1     1474.56     1501.01     57.05 o 
   5  13   1       62.27       64.85     32.34 o 
   6  13   1       74.45      106.65     40.83 o 
   7  13   1      468.49      385.64     66.35 o 
   8  13   1       29.77      -33.49     51.85 o 
  -8  14   1      838.78      737.36    123.84 o 
  -7  14   1       82.12       -7.91     45.84 o 
  -6  14   1      306.51      256.70     41.03 o 
  -5  14   1     1178.17     1228.27     70.09 o 
  -4  14   1      784.52      896.52     47.89 o 
  -3  14   1      367.80      344.67     36.93 o 
  -2  14   1       40.84      -11.67     30.39 o 
  -1  14   1     1276.25     1411.99     52.02 o 
   0  14   1     2216.51     2290.59     85.45 o 
   1  14   1      723.57      699.30     45.72 o 
   2  14   1       38.78       51.53     30.72 o 
   3  14   1     1331.65     1337.15     60.39 o 
   4  14   1     1360.99     1428.23     81.47 o 
   5  14   1      533.43      514.25     47.38 o 
   6  14   1      166.52      147.62     52.15 o 
   7  14   1      148.54      259.44     68.92 o 
  -7  15   1       70.01      101.87     56.38 o 
  -6  15   1      579.05      639.75     62.93 o 
  -5  15   1      483.18      519.88     53.92 o 
  -4  15   1        0.00       43.71     48.11 o 
  -3  15   1      570.71      579.72     39.89 o 
  -2  15   1      512.49      556.37     39.33 o 
  -1  15   1      197.04      146.80     38.63 o 
   0  15   1        1.65       32.35     33.75 o 
   1  15   1       26.65       30.21     35.64 o 
   2  15   1      104.94      135.23     31.70 o 
   3  15   1     1092.50     1074.02     58.82 o 
   4  15   1        1.72       31.24     44.68 o 
   5  15   1       14.37       76.43     61.05 o 
   6  15   1      202.17      153.67     52.96 o 
  -6  16   1       73.47      -35.72     65.69 o 
  -5  16   1      188.97      199.96     50.08 o 
  -4  16   1      168.85      194.99     50.33 o 
  -3  16   1        5.32       45.90     46.07 o 
  -2  16   1       13.25       14.11     54.65 o 
  -1  16   1      943.83      944.59     69.69 o 
   0  16   1       41.27       99.66     40.47 o 
   1  16   1      295.10      318.67     50.44 o 
   2  16   1       98.22       89.07     54.45 o 
   3  16   1      184.28      188.14     53.15 o 
   4  16   1      310.72      475.76     81.66 o 
   5  16   1        0.35      170.40     79.89 o 
  -4  17   1        7.04       89.84     87.25 o 
  -3  17   1       41.49        0.03     48.51 o 
  -2  17   1      241.31      239.71     94.64 o 
  -1  17   1       32.56      -47.20     82.92 o 
   0  17   1        0.03      -22.97     84.49 o 
   1  17   1       66.27        6.21     90.16 o 
   2  17   1        0.58      -54.44     93.15 o 
   3  17   1      108.36      264.94     61.38 o 
   4  17   1      118.46       66.29     52.17 o 
 -12   0   2      253.08      233.65    107.15 o 
 -11   0   2       30.47      252.93     99.05 o 
 -10   0   2      149.55      260.08     85.99 o 
  -9   0   2     3861.63     3517.98    124.41 o 
  -8   0   2     4382.70     4452.98    137.53 o 
  -7   0   2       12.10       -1.89     40.40 o 
  -6   0   2    13681.79    14351.18    306.46 o 
  -5   0   2     7587.70     7467.90    171.39 o 
  -4   0   2      193.56      112.15     25.25 o 
  -3   0   2     5941.48     6034.18    132.48 o 
  -2   0   2     5965.93     6301.52    306.81 o 
   1   0   2    59941.25    57496.60   1050.82 o 
   2   0   2    25980.25    26391.98    496.17 o 
   3   0   2     8200.70     8839.36    186.46 o 
   4   0   2      618.52      654.79     36.54 o 
   5   0   2      115.82      145.56     26.00 o 
   6   0   2      824.64      767.77     53.21 o 
   7   0   2        1.15      -34.42     34.42 o 
   8   0   2       46.43      113.36     72.06 o 
   9   0   2       22.13       39.49     51.45 o 
  10   0   2      830.68      662.96    102.59 o 
  11   0   2      301.79      319.24     99.20 o 
  12   0   2      520.91      576.42     99.68 o 
 -12   1   2      421.17      483.79     76.93 o 
 -11   1   2      958.64     1116.66     89.06 o 
 -10   1   2     2842.73     2846.26     99.19 o 
  -9   1   2     4247.87     4221.31     98.29 o 
  -8   1   2     1166.69     1115.35     50.58 o 
  -7   1   2     2168.58     2105.24     60.05 o 
  -6   1   2    12901.41    12832.80    196.08 o 
  -5   1   2      719.11      605.51     28.37 o 
  -4   1   2     1524.40     1619.17     56.30 o 
  -3   1   2     1156.81     1125.69     30.21 o 
  -2   1   2    14630.01    14460.50    196.44 o 
  -1   1   2     4310.19     4236.85     84.49 o 
   0   1   2    10590.72     8801.77    262.96 o 
   1   1   2      951.05      997.26     20.13 o 
   2   1   2     9691.52     9095.08    129.71 o 
   3   1   2      236.26      225.14     19.96 o 
   4   1   2     8984.26     9177.13    140.38 o 
   5   1   2      142.77      154.33     20.70 o 
   6   1   2      135.80      148.20     23.05 o 
   7   1   2      388.41      368.70     31.02 o 
   8   1   2     1854.61     1912.55     61.78 o 
   9   1   2     1713.23     1814.04     89.28 o 
  10   1   2       26.35      184.06     59.80 o 
  11   1   2       79.64       91.40     65.58 o 
  12   1   2       79.74       71.17     76.51 o 
 -12   2   2       44.76       46.81    111.24 o 
 -11   2   2      195.05      106.10     65.59 o 
 -10   2   2      128.66       81.61     50.27 o 
  -9   2   2        2.15      -14.80     31.48 o 
  -8   2   2      305.24      318.70     36.56 o 
  -7   2   2      104.43      137.31     34.70 o 
  -6   2   2      204.12      152.86     27.84 o 
  -5   2   2     2721.25     2770.13     60.48 o 
  -4   2   2      403.33      407.47     23.30 o 
  -3   2   2      880.81      940.50     28.36 o 
  -2   2   2     4697.64     4795.27     72.72 o 
  -1   2   2     2040.14     2085.39     28.69 o 
   0   2   2        1.91       -6.26      8.09 o 
   1   2   2       33.47       64.31     11.38 o 
   2   2   2       16.06       34.72     13.64 o 
   3   2   2     2831.20     2849.28     54.57 o 
   4   2   2      946.45      945.14     32.00 o 
   5   2   2      130.96      136.74     29.47 o 
   6   2   2        0.96       20.81     24.92 o 
   7   2   2       60.17       47.49     24.93 o 
   8   2   2       63.95       74.54     29.97 o 
   9   2   2      143.37      116.67     70.88 o 
  10   2   2       10.52       10.00     46.38 o 
  11   2   2       48.48       80.92     49.96 o 
  12   2   2        1.30      -14.88     86.30 o 
 -12   3   2       14.94       71.96     70.84 o 
 -11   3   2       62.29      125.11     67.55 o 
 -10   3   2       21.30       -0.11     46.51 o 
  -9   3   2      414.35      439.67     42.82 o 
  -8   3   2        5.15       42.60     34.28 o 
  -7   3   2       24.05       18.00     22.17 o 
  -6   3   2      278.47      247.52     28.64 o 
  -5   3   2      105.44      123.13     22.02 o 
  -4   3   2      176.84      209.08     19.03 o 
  -3   3   2       47.52       55.65     15.27 o 
  -2   3   2      137.32      150.51     10.65 o 
  -1   3   2        1.54       12.91      7.52 o 
   0   3   2      486.83      533.23     13.11 o 
   1   3   2     1211.00     1257.85     33.98 o 
   2   3   2      438.56      427.75     19.54 o 
   3   3   2        0.25        4.65     14.80 o 
   4   3   2      669.56      746.11     29.31 o 
   5   3   2       40.01       33.49     27.07 o 
   6   3   2       93.89      122.63     27.58 o 
   7   3   2        0.60       16.37     40.16 o 
   8   3   2       25.97       77.40     33.30 o 
   9   3   2       65.02      -41.74     42.72 o 
  10   3   2        0.47       18.27     75.48 o 
  11   3   2       20.51       69.16     66.51 o 
  12   3   2        7.40       26.29     75.09 o 
 -12   4   2       17.67       75.11     72.86 o 
 -11   4   2       18.29        8.83     65.60 o 
 -10   4   2      818.86      873.80     63.77 o 
  -9   4   2      635.43      610.67     43.23 o 
  -8   4   2      728.65      672.53     41.91 o 
  -7   4   2       24.45      -25.13     27.59 o 
  -6   4   2      691.80      712.32     35.77 o 
  -5   4   2     2373.82     2511.15     56.82 o 
  -4   4   2     2468.79     2551.07     55.06 o 
  -3   4   2     1487.25     1475.18     40.36 o 
  -2   4   2      116.02      147.87     13.54 o 
  -1   4   2      248.96      273.35     10.71 o 
   0   4   2     3012.17     2948.65     39.75 o 
   1   4   2      907.94      973.38     19.39 o 
   2   4   2       78.68       68.57     13.35 o 
   3   4   2     1969.99     2017.07     64.30 o 
   4   4   2      898.99      934.45     33.72 o 
   5   4   2      447.64      397.31     33.74 o 
   6   4   2      215.52      263.57     27.64 o 
   7   4   2      319.81      331.26     35.82 o 
   8   4   2      134.19      122.20     32.32 o 
   9   4   2        2.84      106.85     76.15 o 
  10   4   2        3.68      -45.09     48.28 o 
  11   4   2        9.68      -66.35     66.35 o 
 -12   5   2       32.65       38.75     72.92 o 
 -11   5   2     1813.40     1875.58     98.71 o 
 -10   5   2     4797.37     4653.76    158.07 o 
  -9   5   2      292.12      231.78     40.42 o 
  -8   5   2     1913.51     1854.17     97.06 o 
  -7   5   2       42.92       36.02     27.14 o 
  -6   5   2    11993.24    12001.00    188.82 o 
  -5   5   2      756.27      633.71     30.94 o 
  -4   5   2     2126.87     2217.82     51.38 o 
  -3   5   2      393.00      379.77     15.48 o 
  -2   5   2    30385.67    31938.65    382.83 o 
  -1   5   2     9104.81     8663.79    103.27 o 
   0   5   2      112.36      159.57     10.43 o 
   1   5   2        4.98       -3.04      9.72 o 
   2   5   2      429.48      398.06     24.10 o 
   3   5   2     2348.93     2333.53     51.32 o 
   4   5   2     8261.04     8500.81    136.32 o 
   5   5   2      264.83      272.87     26.13 o 
   6   5   2      124.12       96.96     28.89 o 
   7   5   2     1965.40     2093.67     69.39 o 
   8   5   2      908.75     1009.32     52.10 o 
   9   5   2      168.37      214.46     57.10 o 
  10   5   2      662.19      758.00    112.81 o 
  11   5   2       21.43     -124.67    146.25 o 
 -12   6   2       60.14      113.29     65.77 o 
 -11   6   2        2.11       18.80     53.26 o 
 -10   6   2     1349.61     1475.72     95.83 o 
  -9   6   2      652.95      639.83     49.81 o 
  -8   6   2        7.36      -25.95     28.02 o 
  -7   6   2     1471.69     1509.59     61.91 o 
  -6   6   2     1102.48     1221.49     45.27 o 
  -5   6   2     6374.27     6558.80    114.64 o 
  -4   6   2      105.82       54.48     11.84 o 
  -3   6   2      929.41      992.25     28.96 o 
  -2   6   2     8613.19     8744.71    105.07 o 
  -1   6   2     5615.10     5747.36     68.92 o 
   0   6   2     1582.43     1458.94     23.99 o 
   1   6   2       31.90       20.15      9.66 o 
   2   6   2      162.67      185.52     13.68 o 
   3   6   2     1475.59     1463.79     40.39 o 
   4   6   2     6580.85     6865.18    116.73 o 
   5   6   2      169.84      160.66     24.17 o 
   6   6   2        2.82        0.82     22.69 o 
   7   6   2       17.68        9.93     28.38 o 
   8   6   2     1427.68     1284.50     60.71 o 
   9   6   2        9.01       13.36     57.08 o 
  10   6   2       49.39      104.39     52.90 o 
  11   6   2      111.00      218.91     95.27 o 
 -11   7   2      640.15      539.64     75.10 o 
 -10   7   2     1581.11     1646.31    101.13 o 
  -9   7   2      207.15      148.36     37.95 o 
  -8   7   2      624.41      576.77     45.47 o 
  -7   7   2      172.91      177.51     29.83 o 
  -6   7   2     2541.41     2601.84     52.91 o 
  -5   7   2     3345.20     3291.85     54.61 o 
  -4   7   2       20.96       17.09     20.48 o 
  -3   7   2     1786.88     1775.58     39.46 o 
  -2   7   2     4975.39     5085.28     71.01 o 
  -1   7   2     1528.95     1450.75     27.81 o 
   0   7   2        2.46       -3.95      9.39 o 
   1   7   2       14.25       -7.10     11.77 o 
   2   7   2      282.99      211.70     15.02 o 
   3   7   2     2475.71     2415.81     47.94 o 
   4   7   2     1719.58     1682.22     47.90 o 
   5   7   2       64.41       39.15     24.48 o 
   6   7   2       34.41       15.52     23.57 o 
   7   7   2      576.21      550.31     40.72 o 
   8   7   2      312.30      383.21     51.35 o 
   9   7   2      237.32      111.71     71.43 o 
  10   7   2      144.26      132.32     54.86 o 
  11   7   2       34.48       65.55     70.29 o 
 -11   8   2       86.30       68.61     69.77 o 
 -10   8   2       12.92      -14.48     88.82 o 
  -9   8   2      289.83      348.96     44.22 o 
  -8   8   2       12.83       42.95     40.57 o 
  -7   8   2      549.31      482.20     33.19 o 
  -6   8   2       31.64       31.09     21.41 o 
  -5   8   2      171.01      151.32     25.07 o 
  -4   8   2        0.38       27.03     18.75 o 
  -3   8   2        9.65       10.20     17.27 o 
  -2   8   2       49.45       36.90     12.03 o 
  -1   8   2     1373.58     1457.16     29.32 o 
   0   8   2       46.86       65.21     17.71 o 
   1   8   2       38.04       49.20     13.33 o 
   2   8   2      575.87      555.21     20.80 o 
   3   8   2        3.94      -16.92     16.92 o 
   4   8   2      611.25      630.47     28.54 o 
   5   8   2      142.96      185.40     29.32 o 
   6   8   2      101.70      126.31     37.49 o 
   7   8   2       91.32       68.89     34.26 o 
   8   8   2       69.84      124.04     47.45 o 
   9   8   2       18.07      -57.06     60.33 o 
  10   8   2        1.67        5.87     61.21 o 
 -11   9   2       15.31      -30.01     72.83 o 
 -10   9   2       60.27       39.10     95.11 o 
  -9   9   2      499.18      437.25     32.10 o 
  -8   9   2      554.85      535.48     41.82 o 
  -7   9   2      247.49      216.59     31.89 o 
  -6   9   2      362.97      356.53     31.49 o 
  -5   9   2        7.96       28.30     20.57 o 
  -4   9   2       49.64       74.41     20.53 o 
  -3   9   2       33.12       76.79     19.67 o 
  -2   9   2      147.03      127.05     22.67 o 
  -1   9   2     3288.87     3351.96     53.88 o 
   0   9   2       21.62       31.56     11.71 o 
   1   9   2      401.43      424.97     20.39 o 
   2   9   2     2110.49     2210.72     43.04 o 
   3   9   2        1.74       11.50     12.06 o 
   4   9   2       84.38       76.16     25.34 o 
   5   9   2       29.84       -7.01     22.60 o 
   6   9   2       18.17       -9.26     28.07 o 
   7   9   2        8.49      -45.73     45.73 o 
   8   9   2      322.92      411.81     62.17 o 
   9   9   2      271.24      253.99     65.23 o 
  10   9   2      179.54      211.03     67.73 o 
 -10  10   2      174.53       88.34     70.99 o 
  -9  10   2       77.31      135.41     39.89 o 
  -8  10   2     1169.37     1127.36     52.32 o 
  -7  10   2      246.18      169.41     33.74 o 
  -6  10   2     1758.41     1755.61     50.99 o 
  -5  10   2      710.19      721.38     35.05 o 
  -4  10   2       21.96       37.33     18.91 o 
  -3  10   2        2.95       19.54     17.64 o 
  -2  10   2       49.10       31.03     16.39 o 
  -1  10   2       25.35       29.71     14.10 o 
   0  10   2     2814.81     2950.92     63.25 o 
   1  10   2     2414.51     2506.59     47.18 o 
   2  10   2        7.33       22.22     21.21 o 
   3  10   2     3474.12     3390.16     59.73 o 
   4  10   2      718.75      662.78     29.95 o 
   5  10   2       56.02       77.66     24.13 o 
   6  10   2       14.06       11.77     28.85 o 
   7  10   2      198.12      173.04     38.59 o 
   8  10   2       50.42      -33.45     55.59 o 
   9  10   2      643.37      503.35     65.78 o 
  10  10   2      507.97      554.10     84.47 o 
 -10  11   2     1477.09     1592.00     89.93 o 
  -9  11   2      558.23      585.23     56.02 o 
  -8  11   2      242.39      229.21     36.69 o 
  -7  11   2      345.02      404.71     53.48 o 
  -6  11   2     2548.48     2508.84     70.55 o 
  -5  11   2     1418.85     1409.83     41.76 o 
  -4  11   2      103.24       85.04     22.47 o 
  -3  11   2     2269.80     2251.50     48.59 o 
  -2  11   2     1806.88     1749.98     35.25 o 
  -1  11   2      591.23      549.99     24.18 o 
   0  11   2      778.03      730.03     35.64 o 
   1  11   2      159.73      162.67     20.01 o 
   2  11   2     1470.68     1409.42     37.74 o 
   3  11   2     1317.33     1285.03     37.62 o 
   4  11   2     2243.38     2232.55     49.92 o 
   5  11   2       60.73       50.56     21.61 o 
   6  11   2       37.40       35.87     29.38 o 
   7  11   2      227.75      217.50     42.93 o 
   8  11   2      981.61     1086.14     65.43 o 
   9  11   2      573.54      463.54     53.03 o 
  -9  12   2      159.83      220.76     59.82 o 
  -8  12   2      430.36      422.74     43.50 o 
  -7  12   2        7.50       38.64     41.63 o 
  -6  12   2      343.49      352.38     43.76 o 
  -5  12   2     1285.71     1219.77     49.56 o 
  -4  12   2     1759.09     1819.82     47.73 o 
  -3  12   2       72.92       48.80     22.39 o 
  -2  12   2      474.38      488.60     20.90 o 
  -1  12   2      523.26      545.51     29.63 o 
   0  12   2      528.31      543.17     26.74 o 
   1  12   2      369.88      391.02     25.48 o 
   2  12   2       58.39       48.31     21.16 o 
   3  12   2      149.78      142.26     24.66 o 
   4  12   2      105.11      114.73     31.19 o 
   5  12   2       41.51      125.11     31.35 o 
   6  12   2       37.56       -4.54     32.82 o 
   7  12   2      108.81      216.90     47.28 o 
   8  12   2      120.93      108.48     49.07 o 
   9  12   2       36.35        3.88     69.04 o 
  -9  13   2       78.74       62.68     61.94 o 
  -8  13   2        8.54       32.62     53.12 o 
  -7  13   2      844.58      840.72     60.02 o 
  -6  13   2       49.21       74.26     30.71 o 
  -5  13   2      598.90      643.84     40.79 o 
  -4  13   2       12.72       29.46     30.52 o 
  -3  13   2       57.05       46.76     26.84 o 
  -2  13   2      468.52      485.51     23.67 o 
  -1  13   2      773.20      764.14     30.24 o 
   0  13   2        7.00       -5.01     21.53 o 
   1  13   2       61.45       53.58     22.95 o 
   2  13   2        0.72      -24.91     24.91 o 
   3  13   2      415.27      440.03     34.47 o 
   4  13   2        3.23      -12.23     29.15 o 
   5  13   2      201.86      150.45     36.16 o 
   6  13   2       23.56       14.74     58.48 o 
   7  13   2       23.62       42.26     50.12 o 
   8  13   2       75.73       82.04     67.97 o 
  -8  14   2       12.75      -59.42     59.42 o 
  -7  14   2       71.06      145.97     42.87 o 
  -6  14   2        0.15      162.09     48.95 o 
  -5  14   2       17.70       17.35     36.30 o 
  -4  14   2        5.16      -18.99     29.00 o 
  -3  14   2      109.47      105.49     35.45 o 
  -2  14   2      146.98      175.31     22.19 o 
  -1  14   2       14.16       35.12     27.30 o 
   0  14   2       39.77        7.07     25.90 o 
   1  14   2       26.02       20.56     26.53 o 
   2  14   2      621.97      649.22     38.03 o 
   3  14   2       28.28       58.73     38.40 o 
   4  14   2        0.04      -28.01     39.40 o 
   5  14   2       48.07       12.99     31.89 o 
   6  14   2       74.25       74.83     82.05 o 
   7  14   2       50.97       42.60     44.51 o 
  -7  15   2       66.16      -40.86     59.87 o 
  -6  15   2      118.10      111.14     53.69 o 
  -5  15   2      398.60      355.13     73.09 o 
  -4  15   2       26.35       32.55     39.39 o 
  -3  15   2       27.00      -30.12     50.04 o 
  -2  15   2      520.13      616.13     38.94 o 
  -1  15   2      301.19      366.17     38.19 o 
   0  15   2      355.48      376.72     44.88 o 
   1  15   2      249.58      162.46     40.30 o 
   2  15   2      197.99      209.32     37.02 o 
   3  15   2      493.70      535.05     52.72 o 
   4  15   2      373.66      402.45     68.46 o 
   5  15   2        8.21        7.59     43.67 o 
   6  15   2      108.40       65.89     80.72 o 
  -6  16   2       23.50        3.68    112.14 o 
  -5  16   2      392.05      279.58    134.80 o 
  -4  16   2     1228.56     1341.52     74.62 o 
  -3  16   2      264.12      320.97     55.00 o 
  -2  16   2       74.85       25.38    100.93 o 
  -1  16   2       37.21      -50.98     50.98 o 
   0  16   2      234.81      133.20     45.38 o 
   1  16   2      254.57      237.98     92.60 o 
   2  16   2      141.61       81.64     64.60 o 
   3  16   2        1.38       87.52     46.53 o 
   4  16   2       15.11      -31.20    100.74 o 
   5  16   2      138.51       66.35     56.55 o 
  -4  17   2      118.58      238.05    158.48 o 
  -3  17   2      226.40      257.03     63.64 o 
  -2  17   2      843.60      931.22    123.28 o 
  -1  17   2      897.75      931.22    102.74 o 
   0  17   2        2.44       70.80     91.10 o 
   1  17   2       17.50      -66.63     92.04 o 
   2  17   2        2.41      -11.17     72.30 o 
   3  17   2      319.51      369.72     81.50 o 
 -13   1   3       22.31       95.71     85.08 o 
 -12   1   3      195.21      238.42     94.40 o 
 -11   1   3      211.90      214.94     67.03 o 
 -10   1   3      985.14      989.88     63.83 o 
  -9   1   3      878.36      858.41     50.05 o 
  -8   1   3     3264.28     3124.64     78.63 o 
  -7   1   3      411.75      450.59     33.48 o 
  -6   1   3     2880.71     2866.24     92.28 o 
  -5   1   3      111.90       57.16     27.00 o 
  -4   1   3      491.10      586.69     25.91 o 
  -3   1   3     1877.84     1903.63     40.91 o 
  -2   1   3     4604.01     4646.91     71.22 o 
  -1   1   3     2751.36     2754.81     32.65 o 
   0   1   3     4599.87     4574.16     49.90 o 
   1   1   3        9.14       24.08      8.70 o 
   2   1   3     3762.98     3918.30     64.07 o 
   3   1   3      140.14      126.05     19.62 o 
   4   1   3     2198.77     2299.00     50.71 o 
   5   1   3       47.56       81.35     19.90 o 
   6   1   3       24.68       46.74     23.09 o 
   7   1   3       86.16       78.89     30.76 o 
   8   1   3      734.73      667.67     40.59 o 
   9   1   3      665.34      619.06     68.29 o 
  10   1   3       94.60       52.12     60.64 o 
  11   1   3      108.79       68.19     59.39 o 
 -12   2   3       84.91      124.59     61.33 o 
 -11   2   3       82.60      150.92     60.24 o 
 -10   2   3      501.08      499.67     55.43 o 
  -9   2   3      140.05      119.20     35.30 o 
  -8   2   3       29.98       -7.09     29.37 o 
  -7   2   3      821.14      895.87     41.88 o 
  -6   2   3        4.26        7.08     27.25 o 
  -5   2   3      771.27      792.96     34.94 o 
  -4   2   3     1334.46     1427.25     37.23 o 
  -3   2   3     7014.04     7584.78    114.10 o 
  -2   2   3      333.14      354.45     12.95 o 
  -1   2   3     2243.06     2325.25     32.23 o 
   0   2   3      117.98      223.40     10.98 o 
   1   2   3      801.92      746.91     19.23 o 
   2   2   3     6258.56     6113.17     92.57 o 
   3   2   3      125.97      135.60     15.64 o 
   4   2   3        2.92       19.41     16.77 o 
   5   2   3       22.25       32.30     22.16 o 
   6   2   3      346.70      348.39     27.98 o 
   7   2   3      648.58      611.47     36.39 o 
   8   2   3      761.03      739.07     41.80 o 
   9   2   3      174.08      143.63     45.96 o 
  10   2   3       81.70        4.65     67.34 o 
  11   2   3       58.83       25.12     74.38 o 
 -12   3   3      356.62      407.61     70.46 o 
 -11   3   3     2893.34     3023.28    180.27 o 
 -10   3   3     2049.89     2096.05     98.84 o 
  -9   3   3      994.13     1081.77     55.94 o 
  -8   3   3     2677.37     2623.81    102.31 o 
  -7   3   3     1337.01     1202.98     46.86 o 
  -6   3   3     4176.25     4176.29     84.63 o 
  -5   3   3     5349.66     5158.69     92.17 o 
  -4   3   3     2165.37     2402.35     51.38 o 
  -3   3   3     9334.82     9392.42    137.80 o 
  -2   3   3     8542.74     8442.59     98.65 o 
  -1   3   3    16329.92    16307.80    178.53 o 
   0   3   3     1223.05     1372.75     26.24 o 
   1   3   3        7.52        4.60      7.65 o 
   2   3   3      116.92       63.28     12.67 o 
   3   3   3     3921.88     3767.74     75.50 o 
   4   3   3     5646.25     5977.73    195.58 o 
   5   3   3     3650.84     3719.18     75.21 o 
   6   3   3      302.33      317.97     32.93 o 
   7   3   3     1452.04     1462.39     53.46 o 
   8   3   3     1855.15     1905.31     63.75 o 
   9   3   3     1387.49     1552.04     90.38 o 
  10   3   3        0.95       13.06    113.44 o 
  11   3   3       17.71       34.70     64.98 o 
 -12   4   3       41.42      231.87     75.37 o 
 -11   4   3      148.68       62.02     69.66 o 
 -10   4   3      441.72      421.03     53.46 o 
  -9   4   3      376.09      359.71     39.17 o 
  -8   4   3       18.81       48.60     30.86 o 
  -7   4   3      214.86      198.99     27.06 o 
  -6   4   3      199.37      196.83     26.50 o 
  -5   4   3      132.14      124.90     20.38 o 
  -4   4   3        6.50       17.37     16.23 o 
  -3   4   3      716.61      716.80     22.78 o 
  -2   4   3      732.25      696.83     17.49 o 
  -1   4   3       12.28        1.53      7.36 o 
   0   4   3      504.36      500.64     11.50 o 
   1   4   3     2030.28     1979.71     34.48 o 
   2   4   3        4.75       -8.31     11.47 o 
   3   4   3      131.63       81.87     17.37 o 
   4   4   3     1726.66     1729.31     49.15 o 
   5   4   3      670.60      706.68     33.75 o 
   6   4   3       92.76       75.95     24.08 o 
   7   4   3       13.83      -13.42     26.98 o 
   8   4   3       13.19      -35.62     35.62 o 
   9   4   3      377.19      452.67     57.76 o 
  10   4   3      108.33      144.40     53.28 o 
  11   4   3      120.42      204.91     58.41 o 
 -12   5   3       81.36      103.86     78.04 o 
 -11   5   3      282.87      246.46     54.42 o 
 -10   5   3      498.04      445.33     56.39 o 
  -9   5   3       21.42       61.61     33.38 o 
  -8   5   3      267.37      285.05     58.52 o 
  -7   5   3     1245.19     1284.33     47.95 o 
  -6   5   3      509.23      473.86     30.68 o 
  -5   5   3       37.38      111.09     28.86 o 
  -4   5   3      219.06      203.76     18.07 o 
  -3   5   3      229.40      216.73     17.36 o 
  -2   5   3      395.70      394.03     13.52 o 
  -1   5   3      352.00      327.72     11.61 o 
   0   5   3       66.68       56.10      9.12 o 
   1   5   3      291.09      291.54     12.92 o 
   2   5   3       32.66       33.44     12.21 o 
   3   5   3      190.96      157.19     19.43 o 
   4   5   3      234.89      217.74     25.71 o 
   5   5   3      210.80      198.75     24.36 o 
   6   5   3       25.52       49.64     24.69 o 
   7   5   3        8.08       18.87     27.95 o 
   8   5   3      174.75      158.27     52.94 o 
   9   5   3      148.90       77.06     43.33 o 
  10   5   3       13.76      -10.62     61.83 o 
  11   5   3        0.13       72.50     75.80 o 
 -12   6   3       30.46       15.09     99.01 o 
 -11   6   3       80.17       29.69    126.54 o 
 -10   6   3       96.80       93.86     63.59 o 
  -9   6   3      364.77      353.98     55.23 o 
  -8   6   3      527.94      540.24     39.74 o 
  -7   6   3       79.44       60.90     45.04 o 
  -6   6   3      674.20      680.30     36.74 o 
  -5   6   3     1162.56     1230.94     36.17 o 
  -4   6   3      191.26      207.37     21.13 o 
  -3   6   3      422.75      387.58     19.28 o 
  -2   6   3      944.81     1032.58     32.54 o 
  -1   6   3     2229.33     2502.51     37.02 o 
   0   6   3       18.82        9.03      7.73 o 
   1   6   3       73.62       90.68      7.92 o 
   2   6   3       52.90       44.60     17.10 o 
   3   6   3      820.68      785.07     30.26 o 
   4   6   3      343.97      361.66     25.39 o 
   5   6   3      254.41      263.56     34.19 o 
   6   6   3        7.93      -18.19     24.01 o 
   7   6   3     1110.90      993.97     46.45 o 
   8   6   3      258.01      233.57     64.90 o 
   9   6   3        0.20       17.23     55.33 o 
  10   6   3        5.10       -6.08     73.01 o 
  11   6   3      121.94      198.88     99.32 o 
 -12   7   3      299.56      284.99     86.01 o 
 -11   7   3      624.79      711.49    144.99 o 
 -10   7   3      540.46      619.92     83.70 o 
  -9   7   3     1136.58     1139.72     62.82 o 
  -8   7   3     1485.53     1481.19     59.23 o 
  -7   7   3      519.32      528.30     36.67 o 
  -6   7   3     4213.45     4278.63     74.29 o 
  -5   7   3      987.21      953.30     28.11 o 
  -4   7   3      202.87      203.43     22.62 o 
  -3   7   3      269.28      264.31     19.26 o 
  -2   7   3     6018.21     6398.42     71.56 o 
  -1   7   3      795.95      711.96     18.93 o 
   0   7   3        6.00       34.30      9.96 o 
   1   7   3       63.71       62.07      7.38 o 
   2   7   3      309.01      255.33     15.90 o 
   3   7   3      451.91      406.39     22.09 o 
   4   7   3     5292.65     5206.13     96.94 o 
   5   7   3      122.22       77.80     22.69 o 
   6   7   3       16.11       41.88     24.49 o 
   7   7   3      368.40      392.95     35.75 o 
   8   7   3     1448.93     1334.37     83.65 o 
   9   7   3      102.87       65.26     59.04 o 
  10   7   3       38.08        2.13     52.68 o 
 -11   8   3       11.28       14.74     57.49 o 
 -10   8   3      108.09       21.25    102.27 o 
  -9   8   3       16.43       52.49     50.22 o 
  -8   8   3     1000.15     1042.88     41.76 o 
  -7   8   3      531.95      572.46     26.67 o 
  -6   8   3       25.42        9.57     19.87 o 
  -5   8   3       33.58       41.76     18.82 o 
  -4   8   3      959.01     1065.54     34.49 o 
  -3   8   3        5.18       37.45     15.70 o 
  -2   8   3      525.35      503.97     16.25 o 
  -1   8   3      553.94      551.72     18.56 o 
   0   8   3      347.70      353.00     15.16 o 
   1   8   3       70.04       89.44     14.82 o 
   2   8   3      895.27      937.99     29.92 o 
   3   8   3       37.08       53.37     16.50 o 
   4   8   3      897.91      860.57     32.51 o 
   5   8   3      593.12      702.56     36.44 o 
   6   8   3      395.42      393.30     34.74 o 
   7   8   3       31.13      -19.81     32.27 o 
   8   8   3       48.94       57.32     51.81 o 
   9   8   3      346.13      327.10     58.04 o 
  10   8   3       72.99       67.53     60.45 o 
 -11   9   3      789.58      930.43     91.48 o 
 -10   9   3     1370.58     1301.04     95.76 o 
  -9   9   3     1327.15     1220.63     46.14 o 
  -8   9   3      328.41      321.48     29.05 o 
  -7   9   3     3452.41     3373.23     80.50 o 
  -6   9   3     1790.62     1837.89     52.59 o 
  -5   9   3      182.69      222.92     24.88 o 
  -4   9   3      167.23      160.81     20.74 o 
  -3   9   3      103.96      113.08     17.76 o 
  -2   9   3      811.86      794.87     20.59 o 
  -1   9   3     4761.42     4860.14     66.57 o 
   0   9   3     1341.21     1411.61     30.00 o 
   1   9   3       21.23       28.14     12.68 o 
   2   9   3      877.29      899.64     27.66 o 
   3   9   3      818.38      769.74     31.62 o 
   4   9   3      725.21      695.08     28.10 o 
   5   9   3      360.47      339.50     25.06 o 
   6   9   3       33.67       35.11     24.87 o 
   7   9   3       31.50       37.28     48.97 o 
   8   9   3      710.22      764.17     67.96 o 
   9   9   3     1087.39     1131.06     87.53 o 
  10   9   3       59.78       46.43    101.41 o 
 -10  10   3       11.03      -18.68     40.63 o 
  -9  10   3        1.53      -17.88     41.20 o 
  -8  10   3       12.77       -6.58     34.27 o 
  -7  10   3      220.34      187.33     39.65 o 
  -6  10   3       83.61      105.40     29.60 o 
  -5  10   3      146.33      167.15     24.38 o 
  -4  10   3       16.73        3.38     20.35 o 
  -3  10   3      185.83      184.28     21.57 o 
  -2  10   3      401.18      377.17     17.70 o 
  -1  10   3      263.92      265.22     17.70 o 
   0  10   3       75.01       83.33     16.42 o 
   1  10   3       13.94       15.18     14.21 o 
   2  10   3        2.87        9.39     22.93 o 
   3  10   3        1.85       10.29     19.13 o 
   4  10   3        2.34      -13.18     19.01 o 
   5  10   3      156.23      128.56     20.80 o 
   6  10   3       28.96       66.06     26.06 o 
   7  10   3       70.62       43.09     40.21 o 
   8  10   3      306.47      265.34     95.15 o 
   9  10   3       62.53       14.89     63.10 o 
 -10  11   3      160.31      155.34    105.48 o 
  -9  11   3      693.43      664.78    101.79 o 
  -8  11   3      157.55      106.39     40.43 o 
  -7  11   3      572.34      528.54     38.23 o 
  -6  11   3        5.33       55.65     32.60 o 
  -5  11   3      314.35      264.15     24.59 o 
  -4  11   3      225.41      186.69     28.50 o 
  -3  11   3      467.25      458.48     23.91 o 
  -2  11   3      138.88      128.71     15.01 o 
  -1  11   3      285.14      333.14     24.94 o 
   0  11   3       67.82       40.72     16.52 o 
   1  11   3      114.65       84.40     21.58 o 
   2  11   3      337.99      368.11     23.52 o 
   3  11   3      303.86      304.41     23.30 o 
   4  11   3      172.69      127.91     24.97 o 
   5  11   3       13.48      -23.56     25.99 o 
   6  11   3       30.53        4.27     32.32 o 
   7  11   3       32.97      138.86     43.71 o 
   8  11   3       32.70       27.16     46.94 o 
   9  11   3        2.71       83.13     66.12 o 
  -9  12   3       23.58       81.19     52.09 o 
  -8  12   3      255.70      353.55     47.67 o 
  -7  12   3      322.27      279.28     36.53 o 
  -6  12   3       82.46       67.40     30.89 o 
  -5  12   3        9.45       50.60     29.22 o 
  -4  12   3      109.58      108.00     26.73 o 
  -3  12   3     1355.45     1258.01     37.16 o 
  -2  12   3        8.72       -2.46     14.54 o 
  -1  12   3        0.26      -18.96     18.96 o 
   0  12   3      659.47      553.18     26.59 o 
   1  12   3     1910.08     1958.35     59.12 o 
   2  12   3       17.61       27.69     20.48 o 
   3  12   3       34.06       10.17     29.70 o 
   4  12   3      643.01      559.25     32.38 o 
   5  12   3      221.62      244.33     34.90 o 
   6  12   3      259.20      330.36     38.28 o 
   7  12   3       30.94      -24.68     39.92 o 
   8  12   3      135.89      435.44    118.24 o 
  -9  13   3      633.64      570.20     71.00 o 
  -8  13   3      687.82      580.14     66.25 o 
  -7  13   3      145.15       64.89     60.63 o 
  -6  13   3      678.05      676.47     47.59 o 
  -5  13   3      344.22      382.12     38.51 o 
  -4  13   3      780.33      766.02     37.41 o 
  -3  13   3        1.45      -20.84     20.84 o 
  -2  13   3     2290.42     2210.47     46.00 o 
  -1  13   3      969.13     1003.04     34.66 o 
   0  13   3      120.93      163.66     25.24 o 
   1  13   3        3.23       11.82     25.50 o 
   2  13   3        8.90       -2.38     23.29 o 
   3  13   3       41.69       34.08     23.51 o 
   4  13   3     1727.35     1737.49     74.66 o 
   5  13   3      373.87      344.04     44.31 o 
   6  13   3       94.02      -17.04     42.84 o 
   7  13   3      206.83      185.53     61.48 o 
   8  13   3      321.59      311.34     73.99 o 
  -8  14   3       62.58       -7.31     87.99 o 
  -7  14   3       92.94      174.21     50.48 o 
  -6  14   3        2.83       44.32     47.72 o 
  -5  14   3       94.44      125.26     85.69 o 
  -4  14   3       12.37       23.21     31.53 o 
  -3  14   3       11.47        0.56     30.01 o 
  -2  14   3       85.35      144.91     21.27 o 
  -1  14   3       46.21       37.80     27.58 o 
   0  14   3       83.21       65.49     28.31 o 
   1  14   3       43.90       33.31     30.75 o 
   2  14   3      157.41      173.26     38.14 o 
   3  14   3       70.61      112.52     29.79 o 
   4  14   3       27.63       13.54     48.75 o 
   5  14   3       12.15       -4.61     50.51 o 
   6  14   3      159.22       79.53    111.59 o 
   7  14   3      173.84      102.31     69.54 o 
  -7  15   3      446.68      599.10    147.23 o 
  -6  15   3      236.08      257.94     55.15 o 
  -5  15   3      353.34      388.87     60.82 o 
  -4  15   3        8.45       26.79     35.03 o 
  -3  15   3      388.58      487.72     51.24 o 
  -2  15   3      391.21      370.48     40.45 o 
  -1  15   3      124.94      131.42     40.85 o 
   0  15   3      307.94      337.32     45.24 o 
   1  15   3       23.49        4.05     39.78 o 
   2  15   3      125.46      160.54     41.34 o 
   3  15   3      239.05      200.32     91.02 o 
   4  15   3      421.88      397.96     54.21 o 
   5  15   3       29.81      114.97     64.94 o 
   6  15   3        1.35        4.89     52.57 o 
  -6  16   3       63.17       77.51     73.17 o 
  -5  16   3       50.01      -74.66    104.16 o 
  -4  16   3       15.55       56.35     61.78 o 
  -3  16   3        3.43       80.69     56.34 o 
  -2  16   3      151.68       61.68     89.45 o 
  -1  16   3       24.35      -56.48     56.48 o 
   0  16   3       22.04      -32.09     64.79 o 
   1  16   3        1.50        2.84     89.09 o 
   2  16   3       37.83      -58.22     67.18 o 
   3  16   3       17.59       31.83     53.76 o 
   4  16   3        0.07      -54.88     90.08 o 
   5  16   3       16.45       24.76     56.33 o 
  -4  17   3        3.37       37.86     50.55 o 
  -3  17   3       99.11      136.28     73.60 o 
  -2  17   3      200.52      116.04    102.74 o 
  -1  17   3       38.97       13.53     67.42 o 
   0  17   3        0.92      -16.99     98.73 o 
   1  17   3       14.15      -84.65     88.27 o 
   2  17   3       34.15       19.12    106.05 o 
   3  17   3       13.59       13.30    109.43 o 
 -13   0   4       37.97      129.02    112.18 o 
 -12   0   4      918.18      702.53    118.95 o 
 -11   0   4       81.79      129.02     88.58 o 
 -10   0   4      807.24      865.49     74.01 o 
  -9   0   4      725.75      657.00     59.32 o 
  -8   0   4     2480.70     2644.02    118.16 o 
  -7   0   4     3427.54     3476.45    112.24 o 
  -6   0   4     1973.29     1959.76     79.46 o 
  -5   0   4      417.87      324.41     33.02 o 
  -4   0   4     2158.18     2063.37     64.86 o 
  -3   0   4       10.29       -3.97     21.79 o 
  -2   0   4    13993.59    14293.76    275.05 o 
  -1   0   4     6016.96     6060.01     76.50 o 
   0   0   4    60292.37    60843.77    771.97 o 
   1   0   4     2043.26     2141.81     53.24 o 
   2   0   4     5670.06     5727.54    124.52 o 
   3   0   4     1030.56      770.18     36.26 o 
   4   0   4     5471.05     5183.46    127.05 o 
   5   0   4      128.56      144.81     29.91 o 
   6   0   4        8.24       -3.88     36.65 o 
   7   0   4     2782.26     2593.63     96.90 o 
   8   0   4     1203.39     1296.42     82.45 o 
   9   0   4     2693.85     2686.67    154.12 o 
  10   0   4      292.59      426.16     98.42 o 
  11   0   4     2690.76     2768.72    174.18 o 
 -13   1   4        4.50       47.66     71.54 o 
 -12   1   4      214.91      286.35     64.10 o 
 -11   1   4      989.03      978.18     84.90 o 
 -10   1   4      110.88       43.14     36.94 o 
  -9   1   4     1943.37     1891.92     73.67 o 
  -8   1   4       93.01      101.79     42.05 o 
  -7   1   4      656.09      626.61     36.14 o 
  -6   1   4     3577.39     3808.86    116.83 o 
  -5   1   4       49.35      115.81     31.59 o 
  -4   1   4      286.74      304.20     20.28 o 
  -3   1   4        6.06       14.27     15.12 o 
  -2   1   4      593.40      591.86     23.32 o 
  -1   1   4        4.76       19.72      8.85 o 
   0   1   4     1689.82     1778.51     25.67 o 
   1   1   4     3170.31     3278.58     52.92 o 
   2   1   4     3680.30     3821.54     71.35 o 
   3   1   4      810.00      855.83     28.18 o 
   4   1   4     1333.68     1304.14     37.16 o 
   5   1   4      942.56     1013.00     44.85 o 
   6   1   4       24.70       17.44     23.47 o 
   7   1   4        1.16      -27.70     27.70 o 
   8   1   4      708.59      643.09     58.98 o 
   9   1   4     1345.32     1568.61     88.75 o 
  10   1   4      227.05      219.96     61.66 o 
  11   1   4      257.78      275.01     72.84 o 
 -13   2   4       13.43       -8.29     58.16 o 
 -12   2   4      138.48       37.22     58.55 o 
 -11   2   4       60.98      -15.12     44.02 o 
 -10   2   4       51.29       41.66     39.92 o 
  -9   2   4      482.08      511.91     41.97 o 
  -8   2   4       47.96       11.26     28.07 o 
  -7   2   4      342.27      334.55     28.31 o 
  -6   2   4     1117.17     1171.14     41.55 o 
  -5   2   4      122.52      133.03     22.04 o 
  -4   2   4     1058.54     1121.66     32.92 o 
  -3   2   4      612.64      644.49     23.38 o 
  -2   2   4      502.56      483.65     14.32 o 
  -1   2   4      947.50      874.85     14.80 o 
   0   2   4      744.52      799.35     19.91 o 
   1   2   4       34.08       37.30     11.93 o 
   2   2   4     2525.16     2421.14     45.53 o 
   3   2   4     2200.10     2195.43     49.88 o 
   4   2   4      703.17      660.49     28.45 o 
   5   2   4      179.52      160.26     22.92 o 
   6   2   4      176.61      159.64     26.44 o 
   7   2   4     1065.47     1169.11     56.21 o 
   8   2   4      692.90      719.67     55.06 o 
   9   2   4      210.17      142.30     65.97 o 
  10   2   4       49.20       43.99     75.44 o 
  11   2   4       58.22       39.90     56.09 o 
 -12   3   4       16.21      -10.03     62.92 o 
 -11   3   4        0.19       22.18     69.86 o 
 -10   3   4       38.49       57.69     46.27 o 
  -9   3   4      351.05      290.12     40.59 o 
  -8   3   4      183.04       90.94     33.38 o 
  -7   3   4        3.28       93.77     33.06 o 
  -6   3   4      146.75      141.51     29.50 o 
  -5   3   4      476.90      496.85     28.99 o 
  -4   3   4       98.51       71.23     17.53 o 
  -3   3   4        4.06       -5.35     14.35 o 
  -2   3   4      448.47      437.35     26.38 o 
  -1   3   4      607.41      623.13     20.83 o 
   0   3   4        6.26      -11.22     11.22 o 
   1   3   4      466.25      519.78     15.98 o 
   2   3   4      176.26      182.28     13.62 o 
   3   3   4      118.14      112.31     18.26 o 
   4   3   4       11.02        9.87     22.15 o 
   5   3   4      121.06      103.44     22.07 o 
   6   3   4        2.66       -0.92     27.97 o 
   7   3   4       20.73       -5.14     32.00 o 
   8   3   4        3.46      -27.84     40.65 o 
   9   3   4       28.43      -12.56     38.69 o 
  10   3   4        1.37      -44.53     90.98 o 
  11   3   4        1.36      -23.00     96.69 o 
 -12   4   4      160.99      152.16    126.50 o 
 -11   4   4      420.77      357.47     76.39 o 
 -10   4   4       58.05       86.82     40.88 o 
  -9   4   4       16.35       34.88     47.15 o 
  -8   4   4      558.50      607.05     40.27 o 
  -7   4   4      398.40      466.95     33.75 o 
  -6   4   4      560.32      531.30     30.79 o 
  -5   4   4     3381.37     3452.47     69.28 o 
  -4   4   4      513.49      528.97     21.46 o 
  -3   4   4        2.79        6.55     15.72 o 
  -2   4   4     7409.07     7562.61     92.44 o 
  -1   4   4     1864.88     1803.59     25.25 o 
   0   4   4      166.67      166.90     14.23 o 
   1   4   4     1683.90     1740.97     31.73 o 
   2   4   4      585.90      604.68     18.50 o 
   3   4   4     2877.38     2887.15     58.36 o 
   4   4   4     1024.62      992.66     33.47 o 
   5   4   4      366.87      373.88     29.41 o 
   6   4   4      788.65      892.83     40.89 o 
   7   4   4     1395.71     1436.74     53.01 o 
   8   4   4        2.84      -34.60     48.91 o 
   9   4   4      405.83      234.63     86.07 o 
  10   4   4        8.01      -35.19     49.62 o 
  11   4   4      345.94      283.47    184.91 o 
 -12   5   4      113.34      160.55     80.32 o 
 -11   5   4      509.63      427.98     85.59 o 
 -10   5   4      616.91      517.18     53.26 o 
  -9   5   4     2555.10     2448.54     72.73 o 
  -8   5   4     4523.75     4641.04    125.93 o 
  -7   5   4       19.25       47.07     28.62 o 
  -6   5   4     1042.39      987.99     39.56 o 
  -5   5   4      362.83      328.26     25.12 o 
  -4   5   4       59.56       50.71     13.39 o 
  -3   5   4     1157.01     1322.65     31.98 o 
  -2   5   4     1750.29     1899.43     30.30 o 
  -1   5   4     6074.97     6011.87     75.26 o 
   0   5   4      241.22      211.57     14.90 o 
   1   5   4        5.77       13.18      7.92 o 
   2   5   4       27.07       30.42     12.94 o 
   3   5   4       20.10       41.85     16.78 o 
   4   5   4     4195.72     4299.61     82.58 o 
   5   5   4      957.83      956.86     39.03 o 
   6   5   4        4.13        3.47     23.30 o 
   7   5   4       11.52       47.64     31.13 o 
   8   5   4     2404.72     2338.02    133.23 o 
   9   5   4      244.79      173.70     59.32 o 
  10   5   4       39.79      208.63    100.46 o 
  11   5   4       92.42      104.37     73.20 o 
 -12   6   4      406.56      494.79     89.20 o 
 -11   6   4      365.33      297.67     66.97 o 
 -10   6   4      190.93      319.63     86.35 o 
  -9   6   4        3.29      -27.01     37.54 o 
  -8   6   4       65.53      121.96     43.89 o 
  -7   6   4      107.09      119.98     24.79 o 
  -6   6   4     5097.55     4992.26     83.21 o 
  -5   6   4        0.37       27.86     15.10 o 
  -4   6   4      375.44      431.46     22.29 o 
  -3   6   4      344.79      373.41     21.64 o 
  -2   6   4     7237.60     7261.10     78.68 o 
  -1   6   4     1102.59      884.50     21.01 o 
   0   6   4      663.01      654.31     19.80 o 
   1   6   4       80.45       73.10     11.00 o 
   2   6   4     1755.06     1698.77     32.68 o 
   3   6   4     9627.90     9573.21    126.06 o 
   4   6   4     2813.70     2626.42     60.26 o 
   5   6   4       28.52       12.91     21.63 o 
   6   6   4       82.00       61.50     24.59 o 
   7   6   4     5919.34     5907.52    118.42 o 
   8   6   4     1643.34     1634.25     90.63 o 
   9   6   4      227.48      242.04     64.08 o 
  10   6   4       31.05      139.59     61.46 o 
 -12   7   4      211.97      147.38     80.72 o 
 -11   7   4      261.65      381.88     95.23 o 
 -10   7   4      108.30       34.34     48.46 o 
  -9   7   4      131.58      211.35     39.69 o 
  -8   7   4      746.95      759.08     46.78 o 
  -7   7   4      887.82      842.90     32.74 o 
  -6   7   4        4.70       20.82     27.34 o 
  -5   7   4     1024.06     1047.50     29.10 o 
  -4   7   4       48.63       63.64     17.93 o 
  -3   7   4      397.82      407.91     24.58 o 
  -2   7   4      353.86      337.12     13.20 o 
  -1   7   4      480.02      499.29     15.38 o 
   0   7   4      514.99      463.73     25.84 o 
   1   7   4      116.70      109.94     11.55 o 
   2   7   4      103.70      110.15     12.48 o 
   3   7   4       83.89      104.65     17.57 o 
   4   7   4      776.92      779.14     34.99 o 
   5   7   4      661.86      649.49     34.62 o 
   6   7   4       54.03        5.30     28.27 o 
   7   7   4       70.87       42.81     48.55 o 
   8   7   4      799.47      816.06     65.70 o 
   9   7   4      307.36      111.24     67.42 o 
  10   7   4       27.07       38.32     65.79 o 
 -11   8   4       43.14       -1.05     61.70 o 
 -10   8   4        1.95       -3.07     49.31 o 
  -9   8   4       58.41       95.35     41.00 o 
  -8   8   4        7.05       34.92     35.90 o 
  -7   8   4      186.87      211.99     34.85 o 
  -6   8   4       63.43       57.86     42.73 o 
  -5   8   4       49.59       32.60     20.86 o 
  -4   8   4      554.20      563.51     27.46 o 
  -3   8   4       52.22       54.89     16.62 o 
  -2   8   4      219.35      194.61     14.18 o 
  -1   8   4      179.69      191.86     12.86 o 
   0   8   4      310.38      265.13     16.42 o 
   1   8   4       32.33       18.43     11.91 o 
   2   8   4        0.47       14.33     18.22 o 
   3   8   4      303.32      311.04     20.16 o 
   4   8   4      561.70      608.31     33.26 o 
   5   8   4        5.40        5.37     22.68 o 
   6   8   4        0.12      -19.54     26.47 o 
   7   8   4       35.41       81.94     71.67 o 
   8   8   4      302.96      283.45     59.64 o 
   9   8   4        9.91       17.50     57.12 o 
  10   8   4       40.14      -31.83     64.21 o 
 -11   9   4       18.29      -75.06     75.06 o 
 -10   9   4       15.02      -39.58     39.58 o 
  -9   9   4      843.41      818.71     48.49 o 
  -8   9   4        2.31       -7.31     43.74 o 
  -7   9   4       72.70       63.65     28.35 o 
  -6   9   4      888.68      902.04     36.70 o 
  -5   9   4       53.83       69.48     22.11 o 
  -4   9   4      678.21      702.59     29.41 o 
  -3   9   4      297.36      310.60     19.92 o 
  -2   9   4      386.10      406.16     16.91 o 
  -1   9   4      263.53      281.96     15.58 o 
   0   9   4      968.83      921.83     38.03 o 
   1   9   4      288.38      305.84     14.61 o 
   2   9   4        2.24        3.77     14.13 o 
   3   9   4      810.48      823.34     28.00 o 
   4   9   4        1.38       -2.99     18.57 o 
   5   9   4       69.67       71.19     22.87 o 
   6   9   4        9.69       67.61     31.86 o 
   7   9   4        3.95        8.44     41.21 o 
   8   9   4        0.47      -56.80     56.80 o 
   9   9   4      503.09      531.54    130.75 o 
 -10  10   4        5.98      -14.58     54.23 o 
  -9  10   4      123.75      108.46     42.53 o 
  -8  10   4       50.82       69.96     36.72 o 
  -7  10   4     1504.35     1525.58     56.26 o 
  -6  10   4       85.29      135.57     26.99 o 
  -5  10   4       51.51       -7.98     20.41 o 
  -4  10   4      668.37      719.08     29.18 o 
  -3  10   4      195.50      166.78     19.51 o 
  -2  10   4      791.31      780.03     22.51 o 
  -1  10   4     2159.99     2166.57     39.62 o 
   0  10   4      246.14      260.76     20.70 o 
   1  10   4     1032.49     1092.55     29.83 o 
   2  10   4     3665.12     3670.17     61.22 o 
   3  10   4     1099.20     1091.72     33.53 o 
   4  10   4       25.23      -21.99     23.23 o 
   5  10   4        1.01       -9.89     24.49 o 
   6  10   4       61.00       72.65     63.63 o 
   7  10   4      928.31     1055.84     77.14 o 
   8  10   4     1156.84     1224.92    116.98 o 
   9  10   4      558.59      568.63     78.53 o 
 -10  11   4        8.92       -6.88     62.10 o 
  -9  11   4      588.56      654.93     65.16 o 
  -8  11   4       92.87       60.66     40.08 o 
  -7  11   4       87.60      105.86     35.16 o 
  -6  11   4     1026.76      967.95     47.95 o 
  -5  11   4      197.42      211.08     27.11 o 
  -4  11   4       96.99      102.18     21.63 o 
  -3  11   4      184.76      235.84     20.07 o 
  -2  11   4      873.52      847.62     24.73 o 
  -1  11   4        7.98        5.76     14.16 o 
   0  11   4     1680.92     1696.51     49.53 o 
   1  11   4     1239.66     1268.63     33.21 o 
   2  11   4      898.26      912.00     29.91 o 
   3  11   4      290.49      274.94     23.90 o 
   4  11   4      751.77      743.24     34.01 o 
   5  11   4      837.03      735.45     36.46 o 
   6  11   4       11.44       19.31     37.12 o 
   7  11   4       25.91       61.71     38.77 o 
   8  11   4      568.90      612.71     75.72 o 
  -9  12   4        0.44      -32.19     42.75 o 
  -8  12   4        5.81        1.92     47.83 o 
  -7  12   4      428.54      409.90     41.08 o 
  -6  12   4      802.78      770.49     46.35 o 
  -5  12   4      332.22      317.61     30.22 o 
  -4  12   4        0.63      -17.95     17.95 o 
  -3  12   4      574.84      602.01     29.06 o 
  -2  12   4      578.14      583.21     22.17 o 
  -1  12   4      588.50      611.26     24.80 o 
   0  12   4      770.51      776.13     33.16 o 
   1  12   4       74.73       78.49     24.68 o 
   2  12   4      508.99      563.11     27.65 o 
   3  12   4     1155.10     1198.03     39.65 o 
   4  12   4     1029.25     1097.31     41.55 o 
   5  12   4      160.48      370.42     61.83 o 
   6  12   4      432.96      427.75     41.98 o 
   7  12   4      550.20      638.13     68.80 o 
   8  12   4      295.63      227.73    113.64 o 
  -9  13   4      237.71      207.96     74.69 o 
  -8  13   4       52.69       78.43     52.20 o 
  -7  13   4      273.84      273.79     54.47 o 
  -6  13   4       37.42       66.82     51.36 o 
  -5  13   4       14.28       24.30     37.85 o 
  -4  13   4        5.39       22.14     26.50 o 
  -3  13   4       38.70        4.33     21.16 o 
  -2  13   4       20.27       28.14     16.91 o 
  -1  13   4      118.93      118.00     21.95 o 
   0  13   4       13.46       11.77     23.97 o 
   1  13   4        6.08      -15.01     35.90 o 
   2  13   4       18.07        1.14     22.46 o 
   3  13   4       26.09       28.85     24.73 o 
   4  13   4       37.92       33.12     65.07 o 
   5  13   4       73.17      237.29     52.29 o 
   6  13   4       18.83       -0.90    167.41 o 
   7  13   4       59.94      149.37     61.02 o 
  -8  14   4        0.36       95.84     74.63 o 
  -7  14   4       10.88       83.68     49.94 o 
  -6  14   4        0.16      -19.13     42.12 o 
  -5  14   4        3.78       29.82     44.30 o 
  -4  14   4      675.60      570.59     39.31 o 
  -3  14   4       27.92       21.48     23.01 o 
  -2  14   4      221.79      212.25     27.14 o 
  -1  14   4        0.32      -12.77     23.03 o 
   0  14   4      710.02      773.72     39.53 o 
   1  14   4        0.18      -26.68     29.91 o 
   2  14   4       18.08       -3.38     24.77 o 
   3  14   4       96.39      128.34     34.95 o 
   4  14   4      226.00      281.16     94.80 o 
   5  14   4       52.10      104.58     52.92 o 
   6  14   4       11.23       20.01     41.55 o 
  -7  15   4       10.67       36.68    150.97 o 
  -6  15   4       23.50       81.38     69.55 o 
  -5  15   4       18.13       17.88     74.23 o 
  -4  15   4      325.41      233.22     49.31 o 
  -3  15   4       19.25       19.77     40.69 o 
  -2  15   4       11.80      -15.99     40.28 o 
  -1  15   4      556.19      611.08     55.96 o 
   0  15   4      194.92      247.47     46.91 o 
   1  15   4        1.65        1.75     73.41 o 
   2  15   4       29.01      -55.70     85.83 o 
   3  15   4      262.05      281.44     52.18 o 
   4  15   4      190.11      136.87     56.64 o 
   5  15   4      233.07      310.38     60.05 o 
  -6  16   4      439.47      356.40     62.68 o 
  -5  16   4       86.26       61.78     68.25 o 
  -4  16   4       64.97       68.85    130.75 o 
  -3  16   4      342.25      237.98     68.36 o 
  -2  16   4      429.66      567.06    106.83 o 
  -1  16   4      139.24       51.53     63.25 o 
   0  16   4       28.85       26.04     88.50 o 
   1  16   4        1.84      112.42     93.93 o 
   2  16   4      199.43       72.22     74.82 o 
   3  16   4      414.71      357.38     90.04 o 
   4  16   4      155.88       97.42     76.51 o 
  -4  17   4      292.52      254.27     74.86 o 
  -3  17   4      140.90      241.18    177.28 o 
  -2  17   4      198.72      131.62    102.35 o 
  -1  17   4      185.38      183.54     74.50 o 
   0  17   4       57.10      226.02    103.77 o 
   1  17   4        0.98        2.99     70.80 o 
   2  17   4       23.64      -43.82    112.50 o 
 -13   1   5       23.50      -25.42     65.73 o 
 -12   1   5       34.45      110.43     60.30 o 
 -11   1   5       66.24      -48.65     90.67 o 
 -10   1   5       75.18        8.95     32.92 o 
  -9   1   5      839.50      803.39     43.07 o 
  -8   1   5        7.42      -12.47     24.20 o 
  -7   1   5        0.13        5.85     24.90 o 
  -6   1   5      183.84      211.17     35.24 o 
  -5   1   5       17.45       13.70     23.04 o 
  -4   1   5     1300.90     1150.82     33.38 o 
  -3   1   5      861.74      946.75     31.18 o 
  -2   1   5       12.92       10.74     12.15 o 
  -1   1   5     1991.59     2182.33     28.22 o 
   0   1   5      935.26      956.74     18.30 o 
   1   1   5     9715.19     9921.43    139.61 o 
   2   1   5       60.87       36.55     14.76 o 
   3   1   5       53.69       98.45     17.54 o 
   4   1   5      136.04      127.14     19.00 o 
   5   1   5      735.06      802.14     75.69 o 
   6   1   5        2.48       27.55     22.53 o 
   7   1   5      150.74      141.98     30.11 o 
   8   1   5       46.85       90.73     37.93 o 
   9   1   5      319.16      332.60     62.77 o 
  10   1   5      106.01       54.36     60.34 o 
  11   1   5       60.10      164.09     71.99 o 
 -13   2   5        7.87       16.97     95.74 o 
 -12   2   5      874.51      753.37     80.20 o 
 -11   2   5     1082.26     1137.23     81.43 o 
 -10   2   5      224.79      268.99     45.93 o 
  -9   2   5       80.54       47.40     33.58 o 
  -8   2   5        5.28       47.24     23.73 o 
  -7   2   5     3250.44     3165.32     74.86 o 
  -6   2   5     5392.32     5217.52     97.64 o 
  -5   2   5     4010.73     3911.22     85.36 o 
  -4   2   5     2554.66     2829.64     57.71 o 
  -3   2   5     2530.85     2372.01     38.21 o 
  -2   2   5     7265.95     7197.12     94.76 o 
  -1   2   5    25630.28    25947.32    225.71 o 
   0   2   5      865.28      864.96     14.58 o 
   1   2   5     7244.62     7124.52     84.82 o 
   2   2   5     7914.13     7806.93    116.39 o 
   3   2   5    18257.72    18390.75    257.49 o 
   4   2   5     4486.12     4750.30     85.79 o 
   5   2   5       71.78       90.94     25.81 o 
   6   2   5     1891.94     2043.18     57.26 o 
   7   2   5     7523.67     7576.44    138.46 o 
   8   2   5     2304.94     2440.80    101.85 o 
   9   2   5      490.27      585.93     67.55 o 
  10   2   5      624.58      437.70     63.58 o 
  11   2   5      286.53      193.53     78.04 o 
 -12   3   5        1.04      -21.94     66.34 o 
 -11   3   5        1.09        3.44     71.51 o 
 -10   3   5       13.72       80.15     47.17 o 
  -9   3   5       87.70      116.18     32.91 o 
  -8   3   5        4.46       26.81     30.53 o 
  -7   3   5      319.17      303.25     31.07 o 
  -6   3   5        0.80       15.78     25.08 o 
  -5   3   5     1140.58     1182.07     38.25 o 
  -4   3   5     8425.28     8321.60    128.98 o 
  -3   3   5      936.29     1063.26     23.79 o 
  -2   3   5      315.80      221.21     13.06 o 
  -1   3   5        5.20        2.81     14.22 o 
   0   3   5     4135.58     4175.52     62.62 o 
   1   3   5      437.80      391.67     12.24 o 
   2   3   5     2091.14     2130.27     58.29 o 
   3   3   5      106.70       63.86     16.18 o 
   4   3   5      599.27      605.12     33.53 o 
   5   3   5     2420.57     2437.17     83.03 o 
   6   3   5     1262.17     1394.51     54.11 o 
   7   3   5        0.64      -31.22     31.22 o 
   8   3   5      453.95      434.26     60.06 o 
   9   3   5      999.08      985.16     78.66 o 
  10   3   5        3.90        4.98     63.51 o 
  11   3   5       11.57      -20.37     71.33 o 
 -12   4   5      654.06      548.50     82.75 o 
 -11   4   5     1302.46     1284.33     92.35 o 
 -10   4   5      893.05      937.18     74.00 o 
  -9   4   5      112.73       73.71     33.12 o 
  -8   4   5      106.08       65.70     28.26 o 
  -7   4   5     1018.89      964.54     44.10 o 
  -6   4   5     3404.31     3479.59    114.87 o 
  -5   4   5     4579.99     4548.50     84.82 o 
  -4   4   5     1227.43     1168.19     28.20 o 
  -3   4   5     2666.91     2600.53     41.86 o 
  -2   4   5    11657.63    11482.35    133.66 o 
  -1   4   5     6558.99     6442.51    115.06 o 
   0   4   5      716.78      719.07     22.87 o 
   1   4   5       20.15        8.98      7.95 o 
   2   4   5     1763.60     1661.64     32.86 o 
   3   4   5     8616.16     8598.58    154.83 o 
   4   4   5     2637.50     2589.88     58.60 o 
   5   4   5        1.14       44.80     24.30 o 
   6   4   5     2376.82     2430.65     82.04 o 
   7   4   5     3961.99     3971.24    105.68 o 
   8   4   5      612.46      691.06     59.09 o 
   9   4   5       65.78       81.59     58.83 o 
  10   4   5      160.16      164.00     66.04 o 
  11   4   5      566.97      551.16    126.42 o 
 -12   5   5        5.12        1.98     84.57 o 
 -11   5   5      168.68      190.40     68.66 o 
 -10   5   5       11.89       -9.36     41.36 o 
  -9   5   5       55.25      -17.03     46.02 o 
  -8   5   5        0.39      -13.87     26.26 o 
  -7   5   5      310.79      269.44     32.16 o 
  -6   5   5       65.73       56.71     21.12 o 
  -5   5   5      560.81      596.83     24.49 o 
  -4   5   5      705.26      753.84     25.72 o 
  -3   5   5     1138.66     1183.91     44.08 o 
  -2   5   5        1.66       -3.69     10.05 o 
  -1   5   5        3.74       -0.03     20.71 o 
   0   5   5        9.72        8.01     15.65 o 
   1   5   5        7.60        0.25      7.05 o 
   2   5   5      142.04      141.32     12.37 o 
   3   5   5        0.44       -8.48     15.97 o 
   4   5   5       60.67       64.46     19.07 o 
   5   5   5       95.23      125.68     25.90 o 
   6   5   5       71.09       98.07     29.39 o 
   7   5   5       21.30      -32.91     33.86 o 
   8   5   5        0.36        1.75     51.37 o 
   9   5   5       40.53       18.05     43.35 o 
  10   5   5       29.71       55.24    104.08 o 
 -12   6   5      226.22      232.63     80.96 o 
 -11   6   5      157.98      116.78     79.61 o 
 -10   6   5        0.19       19.05     53.93 o 
  -9   6   5      122.19      154.44     68.83 o 
  -8   6   5      200.55      200.23     37.98 o 
  -7   6   5      353.64      307.20     36.67 o 
  -6   6   5      842.45      867.09     33.05 o 
  -5   6   5      417.95      401.41     20.47 o 
  -4   6   5     1544.84     1678.10     39.97 o 
  -3   6   5      353.73      387.44     25.01 o 
  -2   6   5     2547.51     2791.22     68.59 o 
  -1   6   5      246.04      236.49      9.25 o 
   0   6   5       75.58       76.20      7.30 o 
   1   6   5      510.02      495.53     15.00 o 
   2   6   5        7.37       15.66     16.12 o 
   3   6   5      292.57      328.85     15.84 o 
   4   6   5      974.48      974.66     28.80 o 
   5   6   5      543.73      599.35     35.73 o 
   6   6   5       46.49       44.55     26.87 o 
   7   6   5      466.65      507.48     47.19 o 
   8   6   5      242.15      251.69     53.39 o 
   9   6   5      109.14      110.03     53.64 o 
  10   6   5        1.11       72.98     63.17 o 
 -12   7   5       21.62       32.28     65.24 o 
 -11   7   5       36.07       98.46     62.39 o 
 -10   7   5       64.40       11.70     38.77 o 
  -9   7   5      471.87      453.50     46.46 o 
  -8   7   5       41.12       37.72     27.94 o 
  -7   7   5      358.30      391.69     25.27 o 
  -6   7   5        9.88       13.62     21.28 o 
  -5   7   5      157.16      193.07     22.68 o 
  -4   7   5      553.22      464.58     24.46 o 
  -3   7   5      790.89      760.74     25.08 o 
  -2   7   5        0.42       -1.88     12.30 o 
  -1   7   5      865.19      893.74     27.68 o 
   0   7   5      550.07      519.00     15.22 o 
   1   7   5     1257.19     1151.23     32.94 o 
   2   7   5        0.77       21.65     14.14 o 
   3   7   5      347.83      352.24     25.15 o 
   4   7   5      610.21      629.82     23.15 o 
   5   7   5     1706.73     1607.01     39.83 o 
   6   7   5       51.17       33.01     41.93 o 
   7   7   5      479.56      407.97     49.85 o 
   8   7   5      712.48      687.94     91.30 o 
   9   7   5      456.55      393.92     76.31 o 
  10   7   5       38.18      105.34     54.89 o 
 -11   8   5      897.30      842.40     92.12 o 
 -10   8   5      238.26      290.65     34.71 o 
  -9   8   5      324.45      391.61     35.85 o 
  -8   8   5      153.59      192.67     25.29 o 
  -7   8   5     2708.31     2638.96     54.95 o 
  -6   8   5     2195.32     2138.56     60.61 o 
  -5   8   5     4874.65     5009.22    100.57 o 
  -4   8   5       58.34       52.70     17.63 o 
  -3   8   5     1163.13     1126.75     38.89 o 
  -2   8   5     4458.73     4396.84     66.22 o 
  -1   8   5     5833.14     6004.27     84.82 o 
   0   8   5      712.02      755.53     20.48 o 
   1   8   5       34.93       25.63     12.06 o 
   2   8   5     3818.74     3613.86     56.73 o 
   3   8   5     5832.12     5987.33     87.20 o 
   4   8   5      904.23      944.09     35.89 o 
   5   8   5       23.72       61.28     24.94 o 
   6   8   5     1754.41     1727.92     42.93 o 
   7   8   5     3449.07     3512.52     83.39 o 
   8   8   5      335.27      438.93     57.75 o 
   9   8   5      187.85      182.36     62.68 o 
 -11   9   5       55.30      196.50     66.20 o 
 -10   9   5        8.14      -13.94     38.92 o 
  -9   9   5      125.89      103.27     29.46 o 
  -8   9   5      318.34      325.94     29.23 o 
  -7   9   5       42.73       31.92     27.82 o 
  -6   9   5      119.77       71.95     23.79 o 
  -5   9   5      253.17      272.87     26.74 o 
  -4   9   5      162.54      167.31     20.27 o 
  -3   9   5      984.97      927.08     27.54 o 
  -2   9   5      353.07      343.19     16.03 o 
  -1   9   5      107.06       64.01     14.81 o 
   0   9   5      728.15      734.61     25.12 o 
   1   9   5     1958.86     1961.91     37.93 o 
   2   9   5      535.33      534.37     22.11 o 
   3   9   5      348.18      402.69     31.98 o 
   4   9   5      531.67      515.26     27.84 o 
   5   9   5      415.80      430.96     27.64 o 
   6   9   5       37.19       47.50     32.96 o 
   7   9   5        3.69       21.66     68.88 o 
   8   9   5        3.04       16.05     63.49 o 
   9   9   5      520.44      557.48     75.65 o 
 -10  10   5      527.35      597.11     67.59 o 
  -9  10   5       63.00       92.88     39.40 o 
  -8  10   5        1.42       15.56     32.41 o 
  -7  10   5      406.21      391.23     33.83 o 
  -6  10   5     1330.89     1441.38     48.02 o 
  -5  10   5       35.34       42.22     20.26 o 
  -4  10   5       89.70      122.43     19.77 o 
  -3  10   5      427.81      436.20     22.59 o 
  -2  10   5     1060.47     1006.55     24.24 o 
  -1  10   5     1608.12     1620.84     33.00 o 
   0  10   5      775.96      813.95     48.98 o 
   1  10   5      179.67      178.52     17.32 o 
   2  10   5     1850.68     1926.27     40.63 o 
   3  10   5     2367.41     2370.92     48.41 o 
   4  10   5      717.43      684.49     29.24 o 
   5  10   5        0.31        4.17     24.03 o 
   6  10   5      510.49      523.22     45.66 o 
   7  10   5      759.69      817.62     82.41 o 
   8  10   5      748.98      735.18     93.70 o 
   9  10   5       87.25       54.21     58.65 o 
 -10  11   5        8.14       53.31     60.01 o 
  -9  11   5      115.36       96.16     45.65 o 
  -8  11   5       32.03       50.38     46.08 o 
  -7  11   5       15.12       50.43     35.19 o 
  -6  11   5      148.47      148.90     32.03 o 
  -5  11   5       64.55       29.34     26.79 o 
  -4  11   5       22.29       60.28     20.11 o 
  -3  11   5       85.04       92.85     29.79 o 
  -2  11   5      154.72      182.38     19.16 o 
  -1  11   5      215.08      226.19     21.72 o 
   0  11   5       79.84       65.78     17.90 o 
   1  11   5      307.34      310.86     19.47 o 
   2  11   5      426.84      450.80     23.05 o 
   3  11   5       14.84        1.50     19.40 o 
   4  11   5       29.13       34.87     22.05 o 
   5  11   5      141.26      174.98     31.49 o 
   6  11   5      138.72      117.20     38.22 o 
   7  11   5       28.74      -51.98     51.98 o 
   8  11   5        1.69       64.16     60.55 o 
  -9  12   5      275.50      375.02     67.55 o 
  -8  12   5      198.50      200.49     45.35 o 
  -7  12   5      182.07      164.28     39.78 o 
  -6  12   5      136.69      189.59     34.83 o 
  -5  12   5      345.16      434.15     31.59 o 
  -4  12   5        0.67       22.73     18.53 o 
  -3  12   5       43.98       84.06     20.81 o 
  -2  12   5     1778.01     1783.98     36.03 o 
  -1  12   5      247.84      271.21     20.04 o 
   0  12   5      306.86      285.58     23.82 o 
   1  12   5       38.49       29.61     20.52 o 
   2  12   5      569.24      528.24     32.98 o 
   3  12   5       93.35       88.20     22.44 o 
   4  12   5      497.07      439.97     33.41 o 
   5  12   5        5.74       24.82     34.20 o 
   6  12   5      295.92      336.77     79.61 o 
   7  12   5      474.29      594.39     68.77 o 
  -9  13   5      355.18      212.72    125.16 o 
  -8  13   5       35.58       62.48    131.26 o 
  -7  13   5        1.90        8.25     40.13 o 
  -6  13   5        4.19       22.42     36.16 o 
  -5  13   5       11.38       38.54     31.69 o 
  -4  13   5      794.85      807.49     35.82 o 
  -3  13   5     1563.57     1486.01     44.86 o 
  -2  13   5       53.58       49.30     19.15 o 
  -1  13   5      470.73      476.07     31.19 o 
   0  13   5       10.41        9.43     27.33 o 
   1  13   5      480.82      530.95     33.40 o 
   2  13   5       49.71       19.86     26.33 o 
   3  13   5       53.17       15.91     40.19 o 
   4  13   5      111.80      164.01     39.39 o 
   5  13   5     1247.56     1161.70     70.99 o 
   6  13   5        9.93       14.81     49.58 o 
   7  13   5        4.18       97.48     57.27 o 
  -8  14   5       45.57      -47.07     76.14 o 
  -7  14   5      267.16      339.12     78.04 o 
  -6  14   5      577.70      754.86    112.93 o 
  -5  14   5      401.45      377.38     62.56 o 
  -4  14   5       58.66       42.19     43.45 o 
  -3  14   5      164.56      198.44     26.47 o 
  -2  14   5     2102.65     2146.77     44.62 o 
  -1  14   5     1827.18     1973.55     57.65 o 
   0  14   5        2.69        3.29     16.26 o 
   1  14   5      139.47      133.90     29.91 o 
   2  14   5     1256.28     1359.86     55.52 o 
   3  14   5     2277.25     2320.57     76.94 o 
   4  14   5      697.80      673.36     68.80 o 
   5  14   5        3.81       21.85     47.04 o 
   6  14   5      647.60      535.28     67.67 o 
  -7  15   5        0.79       49.14     73.69 o 
  -6  15   5        1.59       43.06     57.99 o 
  -5  15   5      145.50       66.04    126.66 o 
  -4  15   5       23.72       35.72     54.60 o 
  -3  15   5      214.98      325.22     92.04 o 
  -2  15   5       28.80       52.59     76.07 o 
  -1  15   5        1.48      -35.87     40.95 o 
   0  15   5      317.45      302.90     48.25 o 
   1  15   5      840.22      877.22     91.45 o 
   2  15   5       19.76       39.10     86.30 o 
   3  15   5       13.05       15.24     41.75 o 
   5  15   5      220.73      201.78     55.45 o 
  -5  16   5        4.65       44.21    102.51 o 
  -4  16   5       47.50       52.52     65.14 o 
  -3  16   5       97.74       21.69    143.14 o 
  -2  16   5       81.06      191.96     95.58 o 
  -1  16   5      186.43      156.48     95.43 o 
   0  16   5      235.33      200.61     96.92 o 
   1  16   5        0.09      152.31     98.34 o 
   2  16   5      265.66      252.93     81.19 o 
   3  16   5      209.71      421.52    122.10 o 
   4  16   5      145.87       82.05     99.60 o 
  -3  17   5       60.13       48.49     90.20 o 
  -2  17   5       21.96      -63.01     91.26 o 
  -1  17   5      135.12      247.58    107.70 o 
   0  17   5        3.07       98.02    106.05 o 
   1  17   5        4.14      -19.90     91.34 o 
 -13   0   6       39.69      211.07    125.48 o 
 -12   0   6     1052.95     1264.86    141.69 o 
 -11   0   6     2083.93     2478.59    164.74 o 
 -10   0   6      322.46      297.79     54.84 o 
  -9   0   6     1887.69     1860.45     88.89 o 
  -8   0   6      211.26      253.01     48.70 o 
  -7   0   6     6962.15     6962.89    178.73 o 
  -6   0   6     8866.87     8820.30    206.71 o 
  -5   0   6     4004.05     3894.05    107.66 o 
  -4   0   6      400.38      481.74     34.82 o 
  -3   0   6     2266.54     2002.72     60.35 o 
  -2   0   6    20027.05    19269.21    290.67 o 
  -1   0   6      659.54      648.72     16.94 o 
   0   0   6     5499.90     5677.13     85.53 o 
   1   0   6      455.77      633.94     30.43 o 
   2   0   6    35311.37    35855.04    675.96 o 
   3   0   6     7952.20     8254.97    181.98 o 
   4   0   6      841.37      740.40     43.83 o 
   5   0   6     1982.43     1782.09    115.80 o 
   6   0   6     7049.39     7212.81    411.49 o 
   7   0   6     2446.14     2443.20    119.07 o 
   8   0   6      754.01      824.94     96.69 o 
   9   0   6      141.41       92.04     77.49 o 
  10   0   6      377.80      365.90     94.40 o 
 -13   1   6        3.01      -59.02    148.77 o 
 -12   1   6      667.60      707.25     78.39 o 
 -11   1   6      680.98      821.55     94.52 o 
 -10   1   6      255.32      263.12     43.08 o 
  -9   1   6       33.85       20.77     27.54 o 
  -8   1   6     3121.65     3215.15     80.02 o 
  -7   1   6     4254.64     4258.21     89.64 o 
  -6   1   6      198.22      178.71     24.67 o 
  -5   1   6      546.67      553.89     27.70 o 
  -4   1   6      973.11      866.63     31.33 o 
  -3   1   6     5899.84     5759.94     74.38 o 
  -2   1   6     3724.35     3684.95     42.80 o 
  -1   1   6      539.88      490.57     12.13 o 
   0   1   6      945.37     1091.78     24.38 o 
   1   1   6    21378.23    21767.39    262.72 o 
   2   1   6     4916.76     5125.96     83.28 o 
   3   1   6      212.67      244.09     19.24 o 
   4   1   6      572.12      585.78     28.39 o 
   5   1   6     2754.18     2732.38     80.42 o 
   6   1   6      381.30      416.06     32.90 o 
   7   1   6      399.34      360.80     35.25 o 
   8   1   6      144.92      125.07     52.15 o 
   9   1   6      445.52      405.12    100.11 o 
  10   1   6      649.57      785.13    105.06 o 
 -13   2   6       56.46       -0.79     63.21 o 
 -12   2   6       59.07      -60.88     79.26 o 
 -11   2   6      497.26      449.96    101.88 o 
 -10   2   6        5.82        3.47     37.63 o 
  -9   2   6        3.18      -41.71     41.71 o 
  -8   2   6       24.90       21.33     36.28 o 
  -7   2   6     1029.78      917.42     41.58 o 
  -6   2   6     1413.19     1349.35     43.66 o 
  -5   2   6     2271.30     2301.31     61.76 o 
  -4   2   6      686.75      729.62     27.59 o 
  -3   2   6     2324.29     2313.33     38.29 o 
  -2   2   6     2536.50     2501.33     37.47 o 
  -1   2   6     5449.65     5253.77     56.66 o 
   0   2   6       29.09       46.82     17.08 o 
   1   2   6      842.11      813.31     19.31 o 
   2   2   6     2098.98     2001.01     42.53 o 
   3   2   6     2708.40     2656.57     54.66 o 
   4   2   6      620.19      687.63     43.09 o 
   5   2   6        0.14       19.46     24.57 o 
   6   2   6      768.92      764.09     38.70 o 
   7   2   6     1099.67     1082.64     49.93 o 
   8   2   6      282.91      170.80     52.48 o 
   9   2   6        1.37       11.55     43.49 o 
  10   2   6      240.97      238.05     66.45 o 
 -12   3   6        5.12       66.48     51.46 o 
 -11   3   6      207.80       74.50     55.32 o 
 -10   3   6       15.82       62.34     55.33 o 
  -9   3   6        6.64       36.00     34.52 o 
  -8   3   6       12.59       18.85     28.52 o 
  -7   3   6      107.23       91.50     32.19 o 
  -6   3   6      442.52      441.57     34.75 o 
  -5   3   6      145.94      151.52     22.22 o 
  -4   3   6       55.23       53.53     17.13 o 
  -3   3   6      106.84      139.05     14.26 o 
  -2   3   6        2.35        6.70      9.82 o 
  -1   3   6      485.85      487.22     17.68 o 
   0   3   6      171.84      188.18     24.70 o 
   1   3   6        0.25        3.31      8.02 o 
   2   3   6       38.31       27.13     32.52 o 
   3   3   6       86.31       65.28     16.24 o 
   4   3   6       87.57      119.31     18.87 o 
   5   3   6       89.11      131.52     26.87 o 
   6   3   6       41.84       24.89     25.88 o 
   7   3   6        0.07      -31.62     31.62 o 
   8   3   6        0.01        2.97     44.13 o 
   9   3   6       32.07       27.29     54.39 o 
  10   3   6        3.41       82.62    134.72 o 
 -12   4   6      182.95      177.61     69.58 o 
 -11   4   6      711.31      831.95    108.29 o 
 -10   4   6      635.96      673.50     67.85 o 
  -9   4   6      137.87      165.51     39.06 o 
  -8   4   6      198.41      207.83     34.92 o 
  -7   4   6     1841.97     1953.26     56.99 o 
  -6   4   6      634.78      574.74     34.41 o 
  -5   4   6     3094.44     3124.28     52.84 o 
  -4   4   6      280.46      239.94     17.05 o 
  -3   4   6     2812.11     2659.18     47.11 o 
  -2   4   6     4085.38     3899.15     49.40 o 
  -1   4   6     3902.47     3873.43     56.32 o 
   0   4   6       43.71       81.20     17.35 o 
   1   4   6     1075.03     1033.06     23.82 o 
   2   4   6      984.36      932.06     22.53 o 
   3   4   6     3162.49     3120.11     99.73 o 
   4   4   6      650.51      636.43     30.66 o 
   5   4   6      122.77      139.41     26.72 o 
   6   4   6     1744.16     1788.48     54.70 o 
   7   4   6     2067.53     1948.51     92.27 o 
   8   4   6      212.63      170.87     50.44 o 
   9   4   6        4.66       14.42     46.59 o 
  10   4   6      397.76      412.14     70.92 o 
 -12   5   6      574.24      552.86     82.96 o 
 -11   5   6      922.32      828.60     77.15 o 
 -10   5   6       74.48      -27.31     45.26 o 
  -9   5   6     1805.25     1729.38     64.90 o 
  -8   5   6     1273.75     1216.43     48.20 o 
  -7   5   6      804.74      782.94     37.83 o 
  -6   5   6     1620.29     1620.17     58.70 o 
  -5   5   6      153.94      140.10     16.90 o 
  -4   5   6     2834.69     2707.86     46.52 o 
  -3   5   6     7205.35     7129.48    115.90 o 
  -2   5   6     5697.27     5791.26     69.71 o 
  -1   5   6      936.46      856.97     34.29 o 
   0   5   6      450.51      442.36     23.13 o 
   1   5   6     9390.00     9200.99    109.67 o 
   2   5   6     1609.65     1578.44     30.45 o 
   3   5   6      548.17      539.58     21.49 o 
   4   5   6      765.61      780.66     31.43 o 
   5   5   6     3930.95     3933.98    111.64 o 
   6   5   6      214.95      255.75     32.38 o 
   7   5   6      873.92      900.20     55.21 o 
   8   5   6        0.48        8.69     48.58 o 
   9   5   6     1173.81     1165.95     79.80 o 
  10   5   6       30.14        2.94     79.10 o 
 -12   6   6      537.65      747.98     90.99 o 
 -11   6   6      810.48      850.58     75.21 o 
 -10   6   6      790.73      818.24     59.42 o 
  -9   6   6      318.00      321.00     47.72 o 
  -8   6   6     1484.32     1397.93     55.46 o 
  -7   6   6     1158.97     1182.98     39.74 o 
  -6   6   6     3948.66     3927.66     66.19 o 
  -5   6   6     5658.85     5717.36     81.97 o 
  -4   6   6     2060.72     2264.57     67.32 o 
  -3   6   6     1731.35     1589.69     44.00 o 
  -2   6   6    11610.37    11228.45    114.30 o 
  -1   6   6    15994.58    15744.89    230.48 o 
   0   6   6       60.01       12.37     16.51 o 
   1   6   6     4543.16     4511.68     60.34 o 
   2   6   6     6124.23     6088.29    106.48 o 
   3   6   6     3940.60     3958.38     59.56 o 
   4   6   6     5618.68     5715.70     87.68 o 
   5   6   6      121.08      169.57     31.29 o 
   6   6   6     2796.20     2726.86     71.09 o 
   7   6   6     2573.50     2821.43    140.19 o 
   8   6   6     2277.14     2355.33    106.20 o 
   9   6   6       84.65       25.81     49.11 o 
  10   6   6      742.78      715.21    116.20 o 
 -12   7   6       82.91       -4.69     64.57 o 
 -11   7   6      145.57      115.99     60.54 o 
 -10   7   6      190.53      186.76     65.13 o 
  -9   7   6      124.71      158.03     33.11 o 
  -8   7   6     2127.29     2105.00     51.88 o 
  -7   7   6      445.86      445.58     29.90 o 
  -6   7   6      817.33      801.05     30.40 o 
  -5   7   6        5.37       25.95     22.78 o 
  -4   7   6     3066.13     3041.24     61.50 o 
  -3   7   6     2174.85     2132.00     43.63 o 
  -2   7   6     2107.19     2051.91     33.80 o 
  -1   7   6       92.07       86.16     21.37 o 
   0   7   6     1355.80     1355.97     38.51 o 
   1   7   6     3123.30     3086.28     45.56 o 
   2   7   6     1364.42     1398.87     29.80 o 
   3   7   6       72.09       75.99     19.12 o 
   4   7   6       17.65       28.75     14.26 o 
   5   7   6      718.60      702.22     28.31 o 
   6   7   6      898.86      804.80     73.82 o 
   7   7   6      286.26      309.32     68.60 o 
   8   7   6       30.02      -18.21     53.03 o 
   9   7   6      203.32      178.09     54.96 o 
 -11   8   6      152.24       89.15     82.50 o 
 -10   8   6       35.86        2.84     31.78 o 
  -9   8   6        8.18      -25.22     25.22 o 
  -8   8   6      187.67      165.95     31.47 o 
  -7   8   6      126.91      125.90     23.53 o 
  -6   8   6       30.46       57.43     23.68 o 
  -5   8   6      388.66      408.73     26.05 o 
  -4   8   6       16.38        6.52     18.01 o 
  -3   8   6       25.86       36.65     11.46 o 
  -2   8   6      453.90      487.06     17.34 o 
  -1   8   6     1124.59     1086.45     25.28 o 
   0   8   6        9.57       -1.15     10.97 o 
   1   8   6      199.31      156.95     17.05 o 
   2   8   6      645.42      664.20     22.03 o 
   3   8   6      168.30      162.52     16.14 o 
   4   8   6      115.52       53.86     21.12 o 
   5   8   6       55.76        1.37     25.30 o 
   6   8   6      246.46      238.58     40.09 o 
   7   8   6      166.93      188.82     53.92 o 
   8   8   6       92.98      181.53     55.44 o 
   9   8   6       37.01       28.05     71.16 o 
 -11   9   6       11.65       70.73     55.46 o 
 -10   9   6       42.56       38.27     34.38 o 
  -9   9   6       44.15       55.78     29.23 o 
  -8   9   6      429.23      408.78     38.92 o 
  -7   9   6      869.80      846.46     53.32 o 
  -6   9   6      551.37      436.05     40.44 o 
  -5   9   6       23.59        0.92     26.69 o 
  -4   9   6     1124.28     1175.21     31.50 o 
  -3   9   6      152.14      183.60     14.64 o 
  -2   9   6      127.38      128.10     14.43 o 
  -1   9   6      427.55      405.58     18.35 o 
   0   9   6        3.23       12.87     15.59 o 
   1   9   6     1485.38     1434.84     47.71 o 
   2   9   6      476.17      469.26     19.79 o 
   3   9   6       71.66       57.95     18.35 o 
   4   9   6      629.00      604.80     28.25 o 
   5   9   6       12.40       60.95     24.89 o 
   6   9   6        9.51       -5.85     29.70 o 
   7   9   6        0.53       43.41     49.87 o 
   8   9   6      117.32      106.92    104.55 o 
   9   9   6       85.64       24.96     63.86 o 
 -10  10   6      126.39      118.11     56.01 o 
  -9  10   6      132.09       73.84     53.16 o 
  -8  10   6        1.80      -37.96     37.96 o 
  -7  10   6     1816.72     1823.53     66.50 o 
  -6  10   6     2623.06     2677.47     97.05 o 
  -5  10   6      322.09      371.66     28.53 o 
  -4  10   6      688.42      623.44     26.37 o 
  -3  10   6     1082.24     1118.15     27.79 o 
  -2  10   6      636.15      610.77     19.55 o 
  -1  10   6     3166.26     3131.39     54.22 o 
   0  10   6     1910.41     1869.24     36.22 o 
   1  10   6      489.00      487.12     23.55 o 
   2  10   6     3784.59     3923.82     80.67 o 
   3  10   6     3059.83     3050.94     56.22 o 
   4  10   6      347.57      304.47     24.22 o 
   5  10   6       64.36      -26.52     26.52 o 
   6  10   6      568.05      578.41     45.74 o 
   7  10   6      298.78      405.55     74.58 o 
   8  10   6      220.06      230.67     61.83 o 
 -10  11   6      205.72      318.37    170.87 o 
  -9  11   6      164.21      198.32     46.85 o 
  -8  11   6     1337.41     1422.30     69.19 o 
  -7  11   6     1252.56     1333.86     56.62 o 
  -6  11   6       15.01       31.13     30.37 o 
  -5  11   6      535.41      469.16     29.22 o 
  -4  11   6      815.92      886.75     30.92 o 
  -3  11   6     2967.99     2944.70     54.19 o 
  -2  11   6      340.49      330.86     16.80 o 
  -1  11   6       10.53       -6.61     18.78 o 
   0  11   6      295.64      324.79     22.63 o 
   1  11   6     6666.17     6700.50    145.81 o 
   2  11   6     1054.72     1030.14     30.79 o 
   3  11   6       66.71       34.63     19.53 o 
   4  11   6       62.99       57.96     22.99 o 
   5  11   6      949.58      879.32     55.90 o 
   6  11   6      785.02      810.07     64.77 o 
   7  11   6      241.09      375.93     62.04 o 
   8  11   6        0.78       91.53     62.63 o 
  -9  12   6        4.63       64.48     72.06 o 
  -8  12   6       11.14      -65.60     65.60 o 
  -7  12   6      419.30      378.44    102.07 o 
  -6  12   6     1760.07     1817.17     59.48 o 
  -5  12   6     1751.93     1706.59     47.93 o 
  -4  12   6        3.64        8.94     23.83 o 
  -3  12   6      977.41      972.92     32.49 o 
  -2  12   6     2426.21     2518.88     51.04 o 
  -1  12   6     1753.97     1752.56     41.32 o 
   0  12   6        3.93      -15.77     25.66 o 
   1  12   6      266.95      260.06     30.17 o 
   2  12   6     1155.22     1234.75     37.00 o 
   3  12   6     1537.36     1571.79     58.82 o 
   4  12   6      432.37      438.90     31.45 o 
   5  12   6       16.17      221.85     91.89 o 
   6  12   6     1030.01     1166.99    206.59 o 
   7  12   6     1635.64     1652.47     93.00 o 
  -8  13   6       23.55       49.44     71.77 o 
  -7  13   6      236.22      398.46     76.78 o 
  -6  13   6      252.00      302.09     44.63 o 
  -5  13   6        8.52       57.91     35.25 o 
  -4  13   6      100.05       79.29     24.64 o 
  -3  13   6      326.41      397.62     28.88 o 
  -2  13   6      389.28      341.20     20.78 o 
  -1  13   6        1.47      -21.99     21.99 o 
   0  13   6      536.15      529.51     35.92 o 
   1  13   6        7.90       88.70     49.34 o 
   2  13   6      683.06      693.39     32.95 o 
   3  13   6        0.03      -38.11     38.11 o 
   4  13   6      222.28      143.82     74.37 o 
   5  13   6       32.60      104.17     45.61 o 
   6  13   6      202.84       99.12    101.64 o 
  -8  14   6        7.31       -0.17     58.10 o 
  -7  14   6        2.97       -5.20     67.04 o 
  -6  14   6        5.97      -17.71     48.66 o 
  -5  14   6       26.40       88.90     46.37 o 
  -4  14   6       64.65       37.37     58.69 o 
  -3  14   6       15.87       -3.94     48.94 o 
  -2  14   6      197.60      243.55     38.30 o 
  -1  14   6      148.43      162.57     33.05 o 
   0  14   6        9.87       -7.40     27.87 o 
   1  14   6       68.03       42.22     38.79 o 
   2  14   6      190.45      205.78     44.74 o 
   3  14   6        1.81      -35.59     65.74 o 
   4  14   6       20.64      -34.49     43.67 o 
   5  14   6       10.52        6.59     46.93 o 
  -6  15   6       71.47       53.81    161.31 o 
  -5  15   6        1.52      -72.26     72.26 o 
  -4  15   6      164.84      302.82     81.31 o 
  -3  15   6      291.80      295.64     98.42 o 
  -2  15   6       23.55      -25.41     37.79 o 
  -1  15   6       50.08       65.56     33.91 o 
   0  15   6      700.50      714.28     58.03 o 
   1  15   6      281.66      311.39     95.90 o 
   3  15   6       11.52        3.53     39.15 o 
   4  15   6      107.44       86.10     82.41 o 
  -5  16   6      536.11      515.42     85.47 o 
  -4  16   6       13.65      -24.35     70.08 o 
  -3  16   6      156.69      243.41     68.41 o 
  -2  16   6      812.87      673.10    104.79 o 
  -1  16   6      860.86      791.42    124.69 o 
   0  16   6       10.41      -64.35     70.65 o 
   1  16   6      217.01      223.50    106.52 o 
   2  16   6       91.21      178.98     91.57 o 
   3  16   6      308.33      353.15    124.38 o 
  -2  17   6       45.15       90.39    109.35 o 
  -1  17   6       56.10      183.54    115.49 o 
   0  17   6      253.33      274.80    110.69 o 
 -13   1   7      395.92      543.48     95.89 o 
 -12   1   7      731.75      914.88     99.60 o 
 -11   1   7      134.54      127.45     53.96 o 
 -10   1   7       69.45       60.99     50.78 o 
  -9   1   7      516.22      565.58     45.57 o 
  -8   1   7     4058.72     3898.81     89.67 o 
  -7   1   7     2335.18     2463.21     65.03 o 
  -6   1   7      374.63      331.28     30.15 o 
  -5   1   7     1377.13     1287.44     40.51 o 
  -4   1   7     1491.73     1370.57     38.08 o 
  -3   1   7     4244.46     4100.79     53.26 o 
  -2   1   7     3549.55     3620.20     43.25 o 
  -1   1   7      296.32      282.72      9.69 o 
   0   1   7      870.46      987.65     18.27 o 
   1   1   7    11954.30    12479.28    132.54 o 
   2   1   7     3028.90     3143.26     58.41 o 
   3   1   7      113.74      138.52     16.55 o 
   4   1   7      459.19      455.51     28.85 o 
   5   1   7      629.05      618.90     33.63 o 
   6   1   7      512.76      490.11     33.38 o 
   7   1   7       76.39      109.45     44.14 o 
   8   1   7      102.05      117.52     78.95 o 
   9   1   7       89.11      167.10     54.74 o 
  10   1   7      259.89      382.87     71.70 o 
 -12   2   7      418.18      291.54     78.27 o 
 -11   2   7      625.00      688.38     83.98 o 
 -10   2   7      786.67      864.65     53.57 o 
  -9   2   7      165.68      158.30     34.28 o 
  -8   2   7      200.18       94.20     36.03 o 
  -7   2   7     2058.97     2082.27     59.41 o 
  -6   2   7     4491.36     4613.48     89.88 o 
  -5   2   7     2064.83     2106.55     51.64 o 
  -4   2   7        0.55      -14.66     14.66 o 
  -3   2   7     4181.13     4041.36     57.30 o 
  -2   2   7     6932.31     6857.46     78.49 o 
  -1   2   7    12735.70    13373.90    140.26 o 
   0   2   7      686.69      628.94     17.26 o 
   1   2   7     5511.32     5559.10     71.91 o 
   2   2   7     4209.96     4129.08     72.29 o 
   3   2   7     1303.66     1258.93     35.91 o 
   4   2   7      173.01      179.76     22.17 o 
   5   2   7      596.73      558.33     32.92 o 
   6   2   7     1559.57     1661.55     52.65 o 
   7   2   7     1343.02     1268.00     59.17 o 
   8   2   7       94.85       76.83     50.52 o 
   9   2   7        2.87      -23.20     53.61 o 
  10   2   7      831.33      842.99     85.16 o 
 -12   3   7     1301.14     1289.61     95.27 o 
 -11   3   7     2319.95     2308.89    120.94 o 
 -10   3   7        2.27       41.46     37.49 o 
  -9   3   7     2426.93     2349.03     79.45 o 
  -8   3   7     4288.00     4158.46     93.41 o 
  -7   3   7     7324.30     7348.60    131.39 o 
  -6   3   7      923.64      912.87     38.39 o 
  -5   3   7      551.28      514.95     23.34 o 
  -4   3   7     7773.32     7599.79     97.93 o 
  -3   3   7    21652.91    21956.92    243.90 o 
  -2   3   7     5113.42     5143.49     53.66 o 
  -1   3   7     1407.10     1495.06     39.76 o 
   0   3   7     4399.90     4192.10    122.35 o 
   1   3   7    12996.71    12792.10    147.35 o 
   2   3   7     2076.04     2107.12     36.80 o 
   3   3   7     1874.82     1871.82     47.92 o 
   4   3   7     1742.88     1804.70     61.38 o 
   5   3   7     1537.64     1513.30     48.82 o 
   6   3   7     3878.89     3940.86     86.15 o 
   7   3   7      807.85      923.61     57.37 o 
   8   3   7        5.74       30.80     45.87 o 
   9   3   7      552.36      430.68     59.50 o 
  10   3   7      770.48      806.82     85.37 o 
 -12   4   7      215.77      259.10     77.74 o 
 -11   4   7      601.62      610.19     63.78 o 
 -10   4   7     1257.67     1226.23     66.56 o 
  -9   4   7      191.66      157.90     32.57 o 
  -8   4   7      749.06      720.47     44.06 o 
  -7   4   7      318.20      274.57     33.67 o 
  -6   4   7     1707.12     1704.26     49.16 o 
  -5   4   7     1156.46     1161.27     30.55 o 
  -4   4   7       52.24       62.36     18.22 o 
  -3   4   7     1209.26     1104.56     32.52 o 
  -2   4   7     5533.33     5424.63     83.04 o 
  -1   4   7     2720.19     2811.58     46.74 o 
   0   4   7       20.01       27.17     34.64 o 
   1   4   7     2838.69     2697.17     40.61 o 
   2   4   7     2818.01     2742.00     44.18 o 
   3   4   7     1473.16     1444.28     45.92 o 
   4   4   7       89.57       93.52     21.87 o 
   5   4   7      283.84      277.71     27.26 o 
   6   4   7     1629.17     1523.79     53.83 o 
   7   4   7     1213.73     1312.24     76.03 o 
   8   4   7      194.56      209.77     57.14 o 
   9   4   7       64.90       49.59     49.25 o 
  10   4   7      434.59      514.60     70.44 o 
 -12   5   7      243.85      298.70     69.65 o 
 -11   5   7      364.84      254.55     48.39 o 
 -10   5   7      117.79      146.22     48.96 o 
  -9   5   7      320.22      348.12     40.37 o 
  -8   5   7       45.49       35.73     27.90 o 
  -7   5   7      605.57      550.57     32.82 o 
  -6   5   7      238.78      246.70     22.39 o 
  -5   5   7      809.46      867.83     27.05 o 
  -4   5   7      130.18      128.74     16.87 o 
  -3   5   7     1892.81     1877.48     49.70 o 
  -2   5   7      353.89      342.87     20.58 o 
  -1   5   7      165.89      168.12     17.64 o 
   0   5   7     1169.76     1136.34     42.48 o 
   1   5   7      650.43      680.89     38.30 o 
   2   5   7      666.80      629.26     19.32 o 
   3   5   7      131.28      125.80     15.02 o 
   4   5   7      412.04      429.81     27.32 o 
   5   5   7      425.93      447.13     31.26 o 
   6   5   7      155.99       88.01     32.44 o 
   7   5   7       94.12       70.12     41.37 o 
   8   5   7        1.30       78.54     47.47 o 
   9   5   7        6.76       29.87     56.94 o 
 -12   6   7       48.73       10.78     76.42 o 
 -11   6   7      194.25      193.30     49.64 o 
 -10   6   7      106.31      114.81     43.09 o 
  -9   6   7       68.00       43.79     41.18 o 
  -8   6   7      500.17      510.22     33.52 o 
  -7   6   7        1.07       27.89     21.35 o 
  -6   6   7       18.98        3.16     19.45 o 
  -5   6   7     1349.14     1443.24     38.35 o 
  -4   6   7      199.64      188.46     24.83 o 
  -3   6   7        9.26       39.79     16.25 o 
  -2   6   7       26.79       -2.67     19.79 o 
  -1   6   7     2407.66     2502.55     50.67 o 
   0   6   7       23.26       23.38     26.51 o 
   1   6   7       52.73       59.74     25.33 o 
   2   6   7      382.05      384.78     22.11 o 
   3   6   7       90.12       90.57     17.05 o 
   4   6   7      126.28      117.56     17.93 o 
   5   6   7      621.91      661.32     28.62 o 
   6   6   7      409.56      450.94     51.62 o 
   7   6   7       88.35       77.57     57.82 o 
   8   6   7      236.55      280.38     76.07 o 
   9   6   7       37.08       62.12     50.70 o 
 -11   7   7      616.72      553.05     54.25 o 
 -10   7   7        2.74       28.15     37.82 o 
  -9   7   7      592.53      620.99     42.08 o 
  -8   7   7     1353.05     1376.25     42.95 o 
  -7   7   7      532.96      561.14     31.17 o 
  -6   7   7      787.24      738.64     28.25 o 
  -5   7   7      499.62      474.69     31.55 o 
  -4   7   7     2883.50     2951.77     56.30 o 
  -3   7   7     2981.73     2869.50     46.58 o 
  -2   7   7     3848.45     3725.12     68.77 o 
  -1   7   7     2778.01     2678.59     53.76 o 
   0   7   7     1031.43     1014.77     36.16 o 
   1   7   7     3783.48     3841.71     94.94 o 
   2   7   7      513.69      484.02     17.38 o 
   3   7   7      432.61      438.00     31.42 o 
   4   7   7       85.03      117.74     16.88 o 
   5   7   7     1327.52     1344.76     39.02 o 
   6   7   7     1039.04      958.54     38.10 o 
   7   7   7      240.43      259.97     49.50 o 
   8   7   7       37.22      -44.37     52.69 o 
   9   7   7      740.09      637.13    115.96 o 
 -11   8   7      708.67      615.81     58.67 o 
 -10   8   7      528.81      526.68     79.75 o 
  -9   8   7      208.34      225.80     31.87 o 
  -8   8   7       12.03       13.02     22.94 o 
  -7   8   7     1232.67     1244.87     44.05 o 
  -6   8   7     2025.22     1963.73     52.56 o 
  -5   8   7     1511.48     1487.03     41.32 o 
  -4   8   7      182.23      214.17     23.90 o 
  -3   8   7     2770.38     2911.65     48.76 o 
  -2   8   7     2575.66     2360.76     54.60 o 
  -1   8   7     2118.69     2104.15     49.04 o 
   0   8   7        3.73        4.11     17.38 o 
   1   8   7      918.18      898.42     48.99 o 
   2   8   7     1868.12     1832.38     35.08 o 
   3   8   7     2691.57     2569.19     47.14 o 
   4   8   7       23.64       22.83     20.32 o 
   5   8   7       45.52       12.76     24.05 o 
   6   8   7     1320.16     1338.72     43.20 o 
   7   8   7     1305.79     1350.88     81.19 o 
   8   8   7      175.75      176.35     54.38 o 
   9   8   7        0.88        6.12     48.87 o 
 -11   9   7     1029.28     1104.15    100.78 o 
 -10   9   7       23.55      -18.85     57.77 o 
  -9   9   7      542.28      528.30     35.71 o 
  -8   9   7     2120.96     2060.95     66.26 o 
  -7   9   7     3654.43     3624.93     86.86 o 
  -6   9   7      219.14      232.95     28.56 o 
  -5   9   7     1188.49     1200.58     39.20 o 
  -4   9   7     2858.32     2791.47     50.39 o 
  -3   9   7     3907.65     3913.25     61.62 o 
  -2   9   7      719.46      713.62     17.80 o 
  -1   9   7        6.87        0.95     28.64 o 
   0   9   7      823.14      822.47     34.09 o 
   1   9   7     4847.45     4857.06    116.55 o 
   2   9   7     4192.98     4212.91     63.77 o 
   3   9   7       57.77       67.93     14.81 o 
   4   9   7     2996.43     3060.18     56.42 o 
   5   9   7     1211.19     1245.51     52.67 o 
   6   9   7      376.68      401.94     40.82 o 
   7   9   7      126.83      203.69     57.86 o 
   8   9   7       82.21      176.23     53.85 o 
 -10  10   7       43.06       41.83     81.50 o 
  -9  10   7      225.04      177.50     56.09 o 
  -8  10   7       96.02      131.78     37.96 o 
  -7  10   7      287.02      302.33     33.86 o 
  -6  10   7      695.56      637.46     36.37 o 
  -5  10   7      308.76      318.11     28.69 o 
  -4  10   7       39.56       19.60     26.77 o 
  -3  10   7      661.77      646.83     24.22 o 
  -2  10   7     1640.43     1609.44     29.34 o 
  -1  10   7      434.40      429.77     27.59 o 
   0  10   7       59.83       48.06     22.67 o 
   1  10   7      465.70      510.97     26.27 o 
   2  10   7      952.97      946.10     26.91 o 
   3  10   7      391.66      422.31     26.26 o 
   4  10   7      273.20      256.93     24.97 o 
   5  10   7      277.90      302.73     37.15 o 
   6  10   7      273.84      215.00    138.89 o 
   7  10   7      216.87      247.31     54.92 o 
   8  10   7       16.29      -46.12    115.68 o 
 -10  11   7      154.44       94.79     90.12 o 
  -9  11   7       86.22       79.21     67.58 o 
  -8  11   7       67.80      125.73     39.46 o 
  -7  11   7      207.86      223.87     37.26 o 
  -6  11   7      228.48      346.81     43.88 o 
  -5  11   7       11.60       -4.81     24.65 o 
  -4  11   7      499.27      488.73     32.74 o 
  -3  11   7      364.94      354.91     21.11 o 
  -2  11   7      268.25      217.07     28.58 o 
  -1  11   7      882.30      873.14     26.68 o 
   0  11   7      417.20      431.11     18.11 o 
   1  11   7        6.91       29.48     14.73 o 
   2  11   7        0.49      -12.31     17.45 o 
   3  11   7      140.80      145.12     20.30 o 
   4  11   7       36.41       30.02     30.19 o 
   5  11   7       30.15        4.03     29.80 o 
   6  11   7       12.68       35.00     56.21 o 
   7  11   7       55.10       90.12    101.13 o 
  -9  12   7      110.06       58.58     75.88 o 
  -8  12   7        0.86       -2.40     68.02 o 
  -7  12   7      163.41      191.65     41.39 o 
  -6  12   7       16.55        2.43     37.09 o 
  -5  12   7      173.46      199.99     26.90 o 
  -4  12   7       31.19       51.06     30.06 o 
  -3  12   7       47.38       64.25     19.91 o 
  -2  12   7     1093.57     1042.88     30.87 o 
  -1  12   7      511.50      468.79     21.62 o 
   0  12   7      643.61      564.30     22.33 o 
   1  12   7      306.75      319.13     23.58 o 
   2  12   7      577.07      516.82     25.14 o 
   3  12   7       89.99      108.25     21.36 o 
   4  12   7       69.31       43.39     30.74 o 
   5  12   7      830.77      900.64    103.10 o 
   6  12   7      282.29      211.18     48.04 o 
   7  12   7      268.08      279.63     60.72 o 
  -8  13   7      703.09      835.96     85.11 o 
  -7  13   7      559.56      617.74     81.99 o 
  -6  13   7      202.01      209.20    122.02 o 
  -5  13   7       83.78       23.68     35.49 o 
  -4  13   7     1007.08     1120.23     70.75 o 
  -3  13   7     1651.84     1606.64     41.86 o 
  -2  13   7      759.91      725.28     29.95 o 
  -1  13   7      848.18      805.86     51.84 o 
   0  13   7      145.20      263.07     33.67 o 
   1  13   7      649.84      626.21     34.45 o 
   2  13   7      851.65      838.55     54.40 o 
   3  13   7       17.78      -20.40     25.23 o 
   4  13   7      362.70      266.94     35.56 o 
   5  13   7      520.31      602.72     57.32 o 
   6  13   7      494.94      519.95     62.48 o 
  -7  14   7      679.67      683.04     73.56 o 
  -6  14   7      372.03      351.08     76.41 o 
  -5  14   7      585.12      690.79     80.32 o 
  -4  14   7        2.56      -34.17     37.88 o 
  -3  14   7      563.39      554.83     47.89 o 
  -2  14   7      574.44      593.62     54.15 o 
  -1  14   7     2380.73     2273.44     55.28 o 
   0  14   7      198.03      191.79     36.92 o 
   1  14   7      549.09      579.34     49.09 o 
   2  14   7      540.62      541.23     63.45 o 
   3  14   7      450.76      590.15    122.18 o 
   4  14   7      311.36      307.25     48.21 o 
   5  14   7        7.51       50.72     48.64 o 
  -6  15   7       53.42       80.01     92.12 o 
  -5  15   7      138.53      198.95     55.68 o 
  -4  15   7      874.78     1032.26     79.65 o 
  -3  15   7     1180.00     1230.40    100.15 o 
  -2  15   7      290.29      246.02     52.04 o 
  -1  15   7       10.00      -65.38     65.38 o 
   0  15   7      596.09      543.30    109.82 o 
   1  15   7      755.07      670.19    113.29 o 
   2  15   7      708.35      905.73    121.55 o 
   3  15   7        2.04       -0.47     95.98 o 
   4  15   7       55.45       13.10     85.24 o 
  -4  16   7       44.20       73.48     70.20 o 
  -3  16   7       28.62       59.35     71.54 o 
  -2  16   7      146.94      150.26    101.80 o 
  -1  16   7        1.06       76.55     77.10 o 
   0  16   7       68.55       16.99    100.86 o 
   1  16   7       38.44       20.61    104.00 o 
   2  16   7      196.61      286.05    118.63 o 
 -12   0   8        9.89       -7.87    102.59 o 
 -11   0   8     1167.74     1165.19    112.97 o 
 -10   0   8      252.72      330.35     49.98 o 
  -9   0   8      343.24      298.84     51.43 o 
  -8   0   8     1457.82     1284.29     67.47 o 
  -7   0   8     1076.61      990.83     59.17 o 
  -6   0   8     2718.94     2753.79    146.96 o 
  -5   0   8     4452.81     4466.86    151.79 o 
  -4   0   8     1228.57     1413.82     45.03 o 
  -3   0   8     1741.65     1784.37     61.57 o 
  -2   0   8       14.94       11.30     14.00 o 
  -1   0   8     1759.35     1768.79     33.56 o 
   0   0   8     2567.83     2761.49     51.38 o 
   1   0   8     3139.56     3332.52     69.10 o 
   2   0   8      934.40      919.56     42.06 o 
   3   0   8    11274.16    11292.82    242.32 o 
   4   0   8     1566.50     1562.40     75.33 o 
   5   0   8      156.87      174.59     38.78 o 
   6   0   8     1341.66     1191.55    104.83 o 
   7   0   8        4.92       -5.27     64.27 o 
   8   0   8       42.79      -30.52     66.00 o 
   9   0   8       35.74      142.79     65.69 o 
  10   0   8      137.71       78.04    101.56 o 
 -12   1   8      780.68      784.11     81.82 o 
 -11   1   8     1535.80     1489.45    159.13 o 
 -10   1   8      391.29      370.85     43.57 o 
  -9   1   8     1548.53     1577.53     58.27 o 
  -8   1   8     3022.88     3042.93     78.73 o 
  -7   1   8     4425.72     4389.18     93.70 o 
  -6   1   8      696.65      764.25     37.52 o 
  -5   1   8     3862.36     4017.82     89.29 o 
  -4   1   8    15149.67    15273.23    275.15 o 
  -3   1   8     3807.89     3516.07     45.15 o 
  -2   1   8     2598.82     2719.07     37.86 o 
  -1   1   8     5372.58     5468.75     60.35 o 
   0   1   8     2014.37     1831.62     27.70 o 
   1   1   8     2595.86     2504.71     37.27 o 
   2   1   8     7511.19     7754.88    120.29 o 
   3   1   8      956.34      916.21     32.40 o 
   4   1   8     4643.88     4703.53    119.84 o 
   5   1   8     1486.45     1508.90     48.06 o 
   6   1   8     1573.77     1624.02     53.19 o 
   7   1   8       16.62       37.70     46.36 o 
   8   1   8       10.41       15.50     50.91 o 
   9   1   8        6.76      -23.70     57.27 o 
  10   1   8      666.38      624.97     78.24 o 
 -12   2   8        1.57       68.61     63.60 o 
 -11   2   8       77.49       -1.85     60.90 o 
 -10   2   8      358.39      308.43     40.96 o 
  -9   2   8       27.95       -3.07     35.31 o 
  -8   2   8       45.49       38.50     42.46 o 
  -7   2   8      102.78       89.16     26.13 o 
  -6   2   8      335.38      342.27     29.44 o 
  -5   2   8      488.27      515.75     24.97 o 
  -4   2   8      503.10      492.55     22.12 o 
  -3   2   8      815.88      841.74     19.28 o 
  -2   2   8      217.13      222.50     11.24 o 
  -1   2   8     1102.53     1153.52     25.24 o 
   0   2   8        0.63       -5.36      8.94 o 
   1   2   8      577.03      542.58     15.95 o 
   2   2   8       39.45       43.58     15.62 o 
   3   2   8        5.70      -20.35     24.39 o 
   4   2   8       36.18       36.16     22.66 o 
   5   2   8      136.85      144.75     27.24 o 
   6   2   8        2.96        1.93     44.00 o 
   7   2   8       32.00       28.70     44.95 o 
   8   2   8        6.46        4.01     52.80 o 
   9   2   8       17.15       58.29     58.37 o 
 -12   3   8       56.76      -36.69    176.34 o 
 -11   3   8       25.36       58.61     50.49 o 
 -10   3   8        5.86      -35.34     35.34 o 
  -9   3   8       59.09      118.01     36.64 o 
  -8   3   8        7.03       17.32     29.54 o 
  -7   3   8        3.79       35.47     35.38 o 
  -6   3   8        3.76       30.12     19.60 o 
  -5   3   8      206.94      195.97     17.91 o 
  -4   3   8       84.79       99.78     14.30 o 
  -3   3   8      146.68      145.51     14.34 o 
  -2   3   8       89.44       99.56      7.17 o 
  -1   3   8      618.48      676.12     22.44 o 
   0   3   8       86.65      127.92     27.34 o 
   1   3   8      201.21      159.93     13.27 o 
   2   3   8       19.13       13.15     11.84 o 
   3   3   8      568.64      576.85     27.23 o 
   4   3   8      112.11      129.86     28.32 o 
   5   3   8       11.73       -6.77     23.24 o 
   6   3   8      104.66      111.14     30.61 o 
   7   3   8        8.63       57.48     46.24 o 
   8   3   8        2.05       -4.58     44.32 o 
   9   3   8        3.02       72.40     53.23 o 
 -12   4   8        9.88      136.81     79.58 o 
 -11   4   8       99.35       95.63     45.94 o 
 -10   4   8      401.13      453.18     84.95 o 
  -9   4   8      342.40      326.07     38.22 o 
  -8   4   8       57.04       97.35     30.73 o 
  -7   4   8      679.28      659.75     32.89 o 
  -6   4   8      381.98      410.38     25.04 o 
  -5   4   8      356.22      308.41     19.37 o 
  -4   4   8      372.63      349.27     18.51 o 
  -3   4   8      485.11      512.50     22.31 o 
  -2   4   8      129.16      130.50     17.61 o 
  -1   4   8     1231.11     1200.96     29.26 o 
   0   4   8       49.61        8.91     17.24 o 
   1   4   8      554.46      542.29     19.10 o 
   2   4   8       68.31       67.59     12.03 o 
   3   4   8     1026.44      996.76     27.86 o 
   4   4   8      131.70      125.38     30.41 o 
   5   4   8      371.70      391.99     29.71 o 
   6   4   8      129.06       45.88     37.56 o 
   7   4   8       64.25        4.12     92.67 o 
   8   4   8      121.05      154.30     78.67 o 
   9   4   8       40.91       18.66     49.17 o 
 -12   5   8     1382.79     1538.35    104.75 o 
 -11   5   8     1257.81     1278.40     96.22 o 
 -10   5   8        7.34       19.78     59.09 o 
  -9   5   8     2327.12     2327.84     71.58 o 
  -8   5   8     8503.07     8534.59    189.47 o 
  -7   5   8     1012.10     1017.43     35.67 o 
  -6   5   8      311.18      293.98     22.97 o 
  -5   5   8      999.25      914.28     33.40 o 
  -4   5   8    10366.61    10185.64    159.38 o 
  -3   5   8     2244.68     2128.05     39.10 o 
  -2   5   8     4862.08     4932.02     79.88 o 
  -1   5   8      947.36     1003.75     28.06 o 
   0   5   8     3018.09     2892.65     74.88 o 
   1   5   8     6227.86     6321.63    128.74 o 
   2   5   8     1694.42     1686.65     32.88 o 
   3   5   8      429.96      413.26     19.30 o 
   4   5   8     1995.12     2061.43     58.11 o 
   5   5   8     1826.07     1786.69     53.89 o 
   6   5   8     1276.34     1242.91     68.53 o 
   7   5   8       41.90        2.61     40.25 o 
   8   5   8      213.60       76.55     90.79 o 
   9   5   8      344.42      421.96     68.55 o 
 -12   6   8        1.07        7.89     83.05 o 
 -11   6   8      383.08      469.36     78.49 o 
 -10   6   8      368.27      336.44     38.56 o 
  -9   6   8     1223.75     1259.89     47.08 o 
  -8   6   8        3.48      -17.46     27.78 o 
  -7   6   8     2400.14     2441.06     52.91 o 
  -6   6   8      188.87      184.96     20.26 o 
  -5   6   8     2228.68     2255.99     67.33 o 
  -4   6   8      237.23      245.22     23.20 o 
  -3   6   8      749.40      806.65     21.72 o 
  -2   6   8       77.68       25.90     21.40 o 
  -1   6   8     5523.02     5642.40     81.29 o 
   0   6   8      635.98      637.78     36.22 o 
   1   6   8      891.43      935.29     46.51 o 
   2   6   8      902.93      885.63     24.29 o 
   3   6   8       82.79       96.07     15.19 o 
   4   6   8      216.53      216.96     18.57 o 
   5   6   8     1718.15     1707.81     51.09 o 
   6   6   8      341.57      326.36     38.31 o 
   7   6   8        1.83       22.01     41.48 o 
   8   6   8       10.86      -54.25     54.25 o 
   9   6   8       11.12        8.67     50.94 o 
 -11   7   8      396.73      377.45     47.16 o 
 -10   7   8       27.53        8.59     35.21 o 
  -9   7   8      432.33      448.12     41.13 o 
  -8   7   8     3714.13     3717.87     92.48 o 
  -7   7   8     3335.44     3332.90     64.35 o 
  -6   7   8       89.61      108.40     21.62 o 
  -5   7   8      193.38      185.60     20.52 o 
  -4   7   8     3365.87     3369.03    105.06 o 
  -3   7   8     3923.12     3586.81     77.66 o 
  -2   7   8      229.54      210.14     25.38 o 
  -1   7   8       65.28       67.32     21.11 o 
   0   7   8     2118.14     1968.33     81.12 o 
   1   7   8     2130.51     2004.49     66.12 o 
   2   7   8      733.14      698.97     18.48 o 
   3   7   8        0.94       23.23     14.83 o 
   4   7   8      316.22      348.29     21.45 o 
   5   7   8      448.17      479.06     27.37 o 
   6   7   8      597.19      528.54     33.06 o 
   7   7   8      154.58       86.62     45.12 o 
   8   7   8        3.44      -51.53    127.88 o 
 -11   8   8        7.46       -8.42     53.94 o 
 -10   8   8       79.39      105.33     36.69 o 
  -9   8   8       41.82        5.77     33.90 o 
  -8   8   8       71.92       68.55     28.60 o 
  -7   8   8      424.95      394.30     30.53 o 
  -6   8   8       36.54       34.12     20.61 o 
  -5   8   8       89.24       96.02     20.17 o 
  -4   8   8        0.84       -8.10     19.54 o 
  -3   8   8       63.78       57.01     12.60 o 
  -2   8   8       61.64       75.91     24.71 o 
  -1   8   8        4.25       34.57     21.28 o 
   0   8   8      130.90      126.61     38.01 o 
   1   8   8      105.27       89.86     28.08 o 
   2   8   8      402.59      456.76     38.95 o 
   3   8   8      144.54      161.68     21.57 o 
   4   8   8       18.27       19.46     30.85 o 
   5   8   8      138.09      200.14     28.74 o 
   6   8   8        4.97       50.64     25.72 o 
   7   8   8        0.88       24.57     48.37 o 
   8   8   8       10.78       51.10     76.31 o 
 -11   9   8        5.83      -70.81     70.81 o 
 -10   9   8        3.61      -34.07     50.61 o 
  -9   9   8       11.25      -38.64    140.07 o 
  -8   9   8       91.70       93.34     31.64 o 
  -7   9   8      842.60      919.93     63.83 o 
  -6   9   8      462.94      422.27     30.61 o 
  -5   9   8      321.07      336.46     25.31 o 
  -4   9   8      284.30      319.99     21.78 o 
  -3   9   8      206.57      205.52     12.32 o 
  -2   9   8        2.04       21.26     25.15 o 
  -1   9   8      180.08      192.33     26.64 o 
   0   9   8      784.91      771.81     45.67 o 
   1   9   8      398.30      414.51     60.34 o 
   2   9   8      295.51      287.51     41.98 o 
   3   9   8      843.00      835.75     26.89 o 
   4   9   8     1566.84     1503.73     40.26 o 
   5   9   8       15.00       51.21     40.29 o 
   6   9   8       38.70       57.75     80.76 o 
   7   9   8        0.45       45.96     48.82 o 
   8   9   8        1.70      -32.97     53.42 o 
 -10  10   8       98.67      145.77     80.67 o 
  -9  10   8      301.50      318.85     77.77 o 
  -8  10   8      208.96      275.43     52.48 o 
  -7  10   8      250.19      264.63     33.01 o 
  -6  10   8     2053.82     2073.52     58.75 o 
  -5  10   8      947.15      943.75     30.88 o 
  -4  10   8       12.58       44.95     26.43 o 
  -3  10   8      317.95      318.83     16.31 o 
  -2  10   8        8.93       33.45     23.15 o 
  -1  10   8      339.98      425.31     28.23 o 
   0  10   8     1045.64     1004.68     56.79 o 
   1  10   8      359.13      337.66     41.18 o 
   2  10   8      255.79      324.85     81.43 o 
   3  10   8      960.77      949.21     36.73 o 
   4  10   8       35.32       20.33     18.87 o 
   5  10   8      316.09      286.10     34.02 o 
   6  10   8      120.36       21.16     91.57 o 
   7  10   8        6.89       45.68     47.54 o 
  -9  11   8      403.74      459.64    115.61 o 
  -8  11   8     2241.28     2173.01    109.00 o 
  -7  11   8     1649.13     1724.12     76.67 o 
  -6  11   8      213.83      178.62     26.18 o 
  -5  11   8     1065.35      974.53     34.36 o 
  -4  11   8     2461.04     2443.00     69.05 o 
  -3  11   8     2637.08     2628.74     43.15 o 
  -2  11   8     1461.27     1427.18     49.18 o 
  -1  11   8     1116.36     1102.02     45.13 o 
   0  11   8      487.68      494.44     52.30 o 
   1  11   8     1382.34     1331.57    116.67 o 
   2  11   8     1727.32     1544.14    114.62 o 
   3  11   8      104.01       39.17     28.82 o 
   4  11   8      542.49      499.52     53.02 o 
   5  11   8      343.53      367.88     45.34 o 
   6  11   8      673.19      703.29     61.57 o 
   7  11   8       93.62       -2.91     57.11 o 
  -9  12   8       93.72       95.99     85.87 o 
  -8  12   8       19.18      159.18     74.83 o 
  -7  12   8       79.18       52.38     48.05 o 
  -6  12   8      429.30      412.80     48.20 o 
  -5  12   8      379.04      382.95     32.84 o 
  -4  12   8      122.38       95.42     17.58 o 
  -3  12   8      135.62      145.76     23.65 o 
  -2  12   8      516.23      509.13     43.38 o 
  -1  12   8      397.47      439.70     36.53 o 
   0  12   8        9.26      -40.91     75.68 o 
   1  12   8      278.11      195.10     67.42 o 
   2  12   8      277.68      265.14     30.64 o 
   3  12   8        4.25        9.76     20.66 o 
   4  12   8       18.76       21.68     29.70 o 
   5  12   8        5.06      -16.97     36.77 o 
   6  12   8        0.65      -21.25     68.33 o 
  -8  13   8       62.50      116.20     71.43 o 
  -7  13   8      240.96      148.05     73.43 o 
  -6  13   8        3.88      -51.78     66.91 o 
  -5  13   8      282.73      285.36     37.07 o 
  -4  13   8      732.15      790.21     50.50 o 
  -3  13   8      602.99      607.92     57.95 o 
  -2  13   8        5.11       19.54     22.21 o 
  -1  13   8        9.09      -20.49     34.52 o 
   0  13   8     1409.77     1149.92    121.78 o 
   1  13   8      275.60      306.34     96.21 o 
   2  13   8      187.71      166.47     90.47 o 
   3  13   8        0.44       91.49     71.35 o 
   4  13   8      126.38      105.34     37.07 o 
   5  13   8      414.62      480.06     53.12 o 
  -7  14   8        7.11       38.30     95.90 o 
  -6  14   8       21.04      105.84    128.04 o 
  -5  14   8       43.92      126.04     68.63 o 
  -4  14   8       21.00       -4.13     35.87 o 
  -3  14   8        4.53       49.61     40.67 o 
  -2  14   8      255.81      237.49     51.45 o 
  -1  14   8       41.20       34.83     28.98 o 
   0  14   8      400.81      454.40    104.00 o 
   1  14   8        3.17       -8.81     61.91 o 
   2  14   8        0.64       98.02     92.75 o 
   4  14   8       25.42      -17.14     92.91 o 
  -6  15   8        7.01      151.62     80.66 o 
  -5  15   8       40.68       44.86     74.04 o 
  -4  15   8       32.41       16.82     68.39 o 
  -3  15   8      322.90      269.76    103.14 o 
  -2  15   8      369.54      256.47     76.39 o 
  -1  15   8        5.52      -94.72     94.72 o 
   0  15   8      152.97      128.39     72.46 o 
   1  15   8      722.05      698.12    120.05 o 
   2  15   8       20.22       25.80     73.48 o 
   3  15   8      381.47      369.12    129.33 o 
  -4  16   8      106.68      -34.74     98.26 o 
  -3  16   8        0.46      -74.52     74.52 o 
  -2  16   8      234.65      386.59     97.08 o 
  -1  16   8      585.43      668.78    133.42 o 
   0  16   8       86.58      103.06    113.36 o 
   1  16   8      174.11      252.06    103.29 o 
 -12   1   9      733.74      786.07    128.23 o 
 -11   1   9      137.20      197.94     82.37 o 
 -10   1   9       70.16       73.26     40.14 o 
  -9   1   9        9.19       22.79     36.06 o 
  -8   1   9     1847.93     1780.23     59.33 o 
  -7   1   9     1296.96     1255.81     48.52 o 
  -6   1   9        9.33        1.15     21.20 o 
  -5   1   9      826.37      824.56     28.08 o 
  -4   1   9     1301.74     1321.19     27.39 o 
  -3   1   9        2.38        6.94     12.31 o 
  -2   1   9      314.46      287.73     16.99 o 
  -1   1   9      140.25      171.25     10.50 o 
   0   1   9      138.93      139.67     11.49 o 
   1   1   9      272.54      310.62     18.55 o 
   2   1   9      421.66      469.92     21.46 o 
   3   1   9      136.42      111.22     20.56 o 
   4   1   9     1549.38     1535.28     46.22 o 
   5   1   9       44.36       47.97     24.43 o 
   6   1   9      117.95      100.19     43.69 o 
   7   1   9       20.85      -30.89     46.84 o 
   8   1   9       35.02       18.22     50.65 o 
   9   1   9        4.87      -60.14     60.14 o 
 -12   2   9       70.04      -13.27     75.45 o 
 -11   2   9      327.97      311.52     51.92 o 
 -10   2   9      709.93      837.00     51.89 o 
  -9   2   9      867.82      795.02     63.60 o 
  -8   2   9      772.91      765.43     42.64 o 
  -7   2   9      355.66      351.79     30.00 o 
  -6   2   9      475.28      526.73     25.29 o 
  -5   2   9     1626.14     1760.93     39.30 o 
  -4   2   9      819.39      856.93     22.77 o 
  -3   2   9      596.04      632.71     17.12 o 
  -2   2   9        0.97       13.13      8.48 o 
  -1   2   9     1423.22     1388.20     28.71 o 
   0   2   9     2290.50     2426.91     42.24 o 
   1   2   9       55.84       36.18     11.95 o 
   2   2   9      380.99      344.59     17.10 o 
   3   2   9       12.14       11.93     17.94 o 
   4   2   9     1001.45     1002.92     37.68 o 
   5   2   9     2155.42     2266.94     60.86 o 
   6   2   9      916.45      969.40     99.17 o 
   7   2   9       56.06       93.20     48.71 o 
   8   2   9       96.96      166.55     61.05 o 
   9   2   9        2.21      -21.08     59.82 o 
 -12   3   9     1390.62     1564.27    229.40 o 
 -11   3   9      325.14      285.34     55.38 o 
 -10   3   9       29.12       54.04     41.01 o 
  -9   3   9     3056.75     3065.54     83.70 o 
  -8   3   9     3876.88     3930.22     89.89 o 
  -7   3   9      721.91      764.41     42.96 o 
  -6   3   9       26.82       23.23     17.27 o 
  -5   3   9     1558.93     1525.84     36.51 o 
  -4   3   9     2502.81     2489.37     44.34 o 
  -3   3   9     4469.81     4398.19     62.38 o 
  -2   3   9      626.49      702.87     14.55 o 
  -1   3   9     1458.99     1400.24     35.97 o 
   0   3   9     2553.50     2551.43     56.30 o 
   1   3   9     4315.76     4202.63     59.74 o 
   2   3   9      514.14      505.89     21.93 o 
   3   3   9      967.28      964.67     38.74 o 
   4   3   9      932.34      960.63     37.39 o 
   5   3   9      429.76      415.06     32.80 o 
   6   3   9      280.47      259.19     37.38 o 
   7   3   9      583.79      442.52     77.88 o 
   8   3   9       85.99      137.55     53.84 o 
   9   3   9       51.25        5.11     52.17 o 
 -12   4   9      160.31      199.55     93.11 o 
 -11   4   9      193.93      133.23     85.60 o 
 -10   4   9      407.75      395.05     53.04 o 
  -9   4   9     1486.68     1430.91     74.06 o 
  -8   4   9       90.74       74.84     26.45 o 
  -7   4   9      260.14      298.87     26.27 o 
  -6   4   9       90.41       99.97     19.62 o 
  -5   4   9      883.24      785.82     27.39 o 
  -4   4   9        7.28        7.08     21.76 o 
  -3   4   9      240.18      244.46     10.54 o 
  -2   4   9       75.12      130.05     18.97 o 
  -1   4   9      498.23      437.35     22.72 o 
   0   4   9      886.36      891.28     42.12 o 
   1   4   9      179.94      163.67     28.53 o 
   2   4   9       26.80       32.98     12.05 o 
   3   4   9       82.32       75.32     20.95 o 
   4   4   9       46.51       45.18     18.03 o 
   5   4   9      489.65      517.62     35.89 o 
   6   4   9      447.23      456.56     42.36 o 
   7   4   9      344.12      359.83     53.96 o 
   8   4   9      116.84       24.85     81.11 o 
   9   4   9      195.64      304.43     61.05 o 
 -12   5   9       26.48        0.56    105.22 o 
 -11   5   9        2.30       58.05     68.65 o 
 -10   5   9       50.63       66.78     50.89 o 
  -9   5   9      879.61      844.20     37.33 o 
  -8   5   9      416.54      412.01     30.00 o 
  -7   5   9      177.48      169.95     21.94 o 
  -6   5   9       93.83       93.79     23.75 o 
  -5   5   9      728.43      796.04     28.67 o 
  -4   5   9     1654.70     1651.11     44.92 o 
  -3   5   9      185.40      142.30     29.68 o 
  -2   5   9       61.49       73.25     21.42 o 
  -1   5   9      658.58      694.45     26.35 o 
   0   5   9      428.03      388.79     30.91 o 
   1   5   9      127.96      117.55     37.44 o 
   2   5   9       87.54       93.33     11.35 o 
   3   5   9        3.85       -4.24     14.48 o 
   4   5   9        0.55      -20.21     20.21 o 
   5   5   9      445.20      442.28     30.85 o 
   6   5   9        2.46       32.30     34.06 o 
   7   5   9        0.52       54.85     45.68 o 
   8   5   9        7.80      -29.17     68.92 o 
   9   5   9       10.53      -41.22     74.58 o 
 -11   6   9       41.74       65.31     34.61 o 
 -10   6   9       91.94       67.23     34.31 o 
  -9   6   9      171.22      122.62     34.67 o 
  -8   6   9      230.40      259.35     34.26 o 
  -7   6   9     1134.10     1075.88     50.71 o 
  -6   6   9      313.05      357.61     23.94 o 
  -5   6   9      132.15      130.25     23.72 o 
  -4   6   9      326.83      283.74     23.22 o 
  -3   6   9       79.11       55.17     34.40 o 
  -2   6   9      975.45      972.19     35.70 o 
  -1   6   9      841.16      748.16     27.25 o 
   0   6   9     1030.18      993.41     47.91 o 
   1   6   9       63.84       65.25     25.04 o 
   2   6   9        0.39      -11.66     25.71 o 
   3   6   9      195.60      203.58     20.70 o 
   4   6   9      743.80      716.67     27.57 o 
   5   6   9      982.43      910.46     35.50 o 
   6   6   9        4.87       27.35     30.61 o 
   7   6   9        0.20      -47.37     47.37 o 
   8   6   9       10.07      -39.18     54.82 o 
 -11   7   9      235.79       93.25     75.00 o 
 -10   7   9       57.99      114.82     38.82 o 
  -9   7   9      760.81      744.00     40.20 o 
  -8   7   9     1769.53     1764.61     50.11 o 
  -7   7   9       23.50        4.60     23.63 o 
  -6   7   9       34.04       49.98     20.58 o 
  -5   7   9       92.76      101.28     19.04 o 
  -4   7   9     2507.23     2418.72     51.14 o 
  -3   7   9     1398.02     1412.95     48.72 o 
  -2   7   9      829.29      837.92     32.07 o 
  -1   7   9       63.07       58.42     20.53 o 
   0   7   9     1740.50     1632.64     60.18 o 
   1   7   9      820.37      827.09     62.24 o 
   2   7   9      112.19       91.55     27.81 o 
   3   7   9      804.58      880.06     29.14 o 
   4   7   9       65.53       28.00     21.52 o 
   5   7   9       46.92       20.70     20.65 o 
   6   7   9      461.15      488.09     34.35 o 
   7   7   9       63.92       73.66     49.59 o 
   8   7   9        4.80       47.34     56.80 o 
 -11   8   9      288.04      261.58     56.38 o 
 -10   8   9      589.85      605.45     50.07 o 
  -9   8   9      189.72      205.46     41.43 o 
  -8   8   9      691.82      650.84     51.65 o 
  -7   8   9        5.29       21.50     31.03 o 
  -6   8   9      705.83      720.24     33.64 o 
  -5   8   9      785.08      804.46     43.38 o 
  -4   8   9      475.85      480.06     17.79 o 
  -3   8   9        9.56       10.80     27.14 o 
  -2   8   9      149.50      168.39     21.20 o 
  -1   8   9      252.17      251.72     21.41 o 
   0   8   9      569.74      536.38     44.33 o 
   1   8   9      119.73       54.44     30.75 o 
   2   8   9      231.95      211.96     54.15 o 
   3   8   9      618.10      634.90     21.17 o 
   4   8   9        7.61      -19.53     19.53 o 
   5   8   9      588.28      667.02     41.53 o 
   6   8   9      368.91      396.35     51.16 o 
   7   8   9      101.89       58.03     68.21 o 
   8   8   9      209.72      291.78     57.70 o 
 -10   9   9       74.12       28.92     64.04 o 
  -9   9   9     1328.09     1428.25     72.01 o 
  -8   9   9      902.76     1020.33    119.57 o 
  -7   9   9      607.84      588.71     38.82 o 
  -6   9   9       73.57       43.60     29.26 o 
  -5   9   9     1608.18     1442.94     52.87 o 
  -4   9   9     3231.45     3194.77     52.32 o 
  -3   9   9     1002.39     1012.09     45.41 o 
  -2   9   9       36.43       13.56     20.02 o 
  -1   9   9      503.95      504.26     33.53 o 
   0   9   9      191.65      228.35     47.99 o 
   1   9   9      736.68      718.64     49.35 o 
   2   9   9      575.32      642.69     59.07 o 
   3   9   9      635.22      665.68     37.85 o 
   4   9   9      813.64      782.01     29.73 o 
   5   9   9     1223.95     1256.97     51.58 o 
   6   9   9       32.08      -62.54     62.54 o 
   7   9   9        2.27        7.25     41.68 o 
 -10  10   9       17.21       81.36     78.86 o 
  -9  10   9      174.51      190.16     75.34 o 
  -8  10   9        0.51      100.86     94.09 o 
  -7  10   9        0.05      -51.57     64.94 o 
  -6  10   9      143.09      100.43     25.49 o 
  -5  10   9      332.34      329.47     47.94 o 
  -4  10   9       60.73       73.64     13.15 o 
  -3  10   9       45.17       10.09     28.88 o 
  -2  10   9      295.25      293.33     25.05 o 
  -1  10   9        8.05       -3.17     25.42 o 
   0  10   9       10.52       52.42     33.06 o 
   1  10   9      416.83      445.32     54.31 o 
   2  10   9        0.29       42.30     62.31 o 
   3  10   9      162.52      275.74     86.62 o 
   4  10   9       39.20       14.92     23.79 o 
   5  10   9       78.13       62.76     37.62 o 
   6  10   9       60.13      123.36     48.62 o 
   7  10   9       34.56       73.49     52.09 o 
  -9  11   9        0.92        0.24    127.13 o 
  -8  11   9       24.74       -7.83     49.64 o 
  -7  11   9        0.62      119.93     65.92 o 
  -6  11   9        1.09       34.44     26.86 o 
  -5  11   9       48.17       33.68     35.72 o 
  -4  11   9        9.05       -9.29     19.45 o 
  -3  11   9      179.76      208.85     50.84 o 
  -2  11   9      297.40      315.00     31.42 o 
  -1  11   9      445.32      333.91     49.44 o 
   0  11   9       29.99      -31.78     70.80 o 
   1  11   9        5.83       52.79     77.80 o 
   2  11   9        6.32      -58.61     79.46 o 
   3  11   9      537.11      488.46    100.46 o 
   4  11   9      188.75      102.72     25.96 o 
   5  11   9      231.81      307.68     53.02 o 
   6  11   9        8.57        1.46    142.79 o 
  -9  12   9       39.71      152.02     94.72 o 
  -8  12   9      245.98      394.13     85.39 o 
  -7  12   9       90.41       53.55     48.47 o 
  -6  12   9        1.68      -28.19     36.67 o 
  -5  12   9      244.81      238.14     72.62 o 
  -4  12   9       95.19      125.65     19.70 o 
  -3  12   9        0.15       41.24     88.13 o 
  -2  12   9       15.15       23.94     28.12 o 
  -1  12   9     1800.46     1756.32     71.24 o 
   0  12   9       16.95       62.54     78.12 o 
   1  12   9        2.91       94.72     82.45 o 
   2  12   9      394.81      429.62     97.71 o 
   3  12   9     1356.80     1491.67    138.70 o 
   4  12   9      200.89       28.71     66.08 o 
   5  12   9      426.76      403.57    101.09 o 
  -8  13   9      274.74      186.03     79.96 o 
  -7  13   9      272.83      404.04    127.68 o 
  -6  13   9       18.44       -6.87     48.34 o 
  -5  13   9        4.26       30.64     30.17 o 
  -4  13   9      645.27      524.67     45.48 o 
  -3  13   9      341.98      514.42     72.34 o 
  -2  13   9      128.67      141.06     31.11 o 
  -1  13   9        2.29        4.36     30.85 o 
   0  13   9      475.33      369.12     98.10 o 
   1  13   9      232.26      284.16     76.62 o 
   2  13   9       49.59       93.07     90.39 o 
   3  13   9      496.52      487.28    110.22 o 
   4  13   9      275.34      120.29     74.42 o 
  -7  14   9       97.02      147.94     83.19 o 
  -6  14   9      510.18      627.48     89.42 o 
  -5  14   9      105.30       82.80     80.24 o 
  -4  14   9      208.32      195.81     67.28 o 
  -3  14   9       16.82       -2.46     63.11 o 
  -2  14   9        2.46      -27.69     35.84 o 
  -1  14   9      118.48      152.50     58.08 o 
   0  14   9      862.16      934.68    113.21 o 
   1  14   9      123.86       91.49     94.40 o 
   2  14   9       32.27       40.91     68.52 o 
   3  14   9        1.02      -19.35    101.01 o 
  -5  15   9       83.63       43.28    141.84 o 
  -4  15   9      205.11      330.23    103.61 o 
  -3  15   9      310.30      496.70    143.18 o 
  -2  15   9       44.30      188.89    104.08 o 
  -1  15   9      142.31      -28.09     68.13 o 
   0  15   9      151.35      230.27    105.58 o 
   1  15   9        1.56       24.07     70.72 o 
   2  15   9      139.13      319.24    121.31 o 
 -12   0  10      138.79       51.14    101.09 o 
 -11   0  10      132.37      132.31     72.40 o 
 -10   0  10     2101.79     2067.01    104.56 o 
  -9   0  10       17.83        6.74     50.24 o 
  -8   0  10     2865.59     2938.92    109.62 o 
  -7   0  10      337.47      389.68     47.16 o 
  -6   0  10      396.80      469.96     64.12 o 
  -5   0  10     5371.68     5561.75     98.81 o 
  -4   0  10     1016.48      976.01     33.86 o 
  -3   0  10       76.49      106.75     18.10 o 
  -2   0  10      585.43      605.91     27.35 o 
  -1   0  10       33.86       38.70     35.83 o 
   0   0  10     1824.51     1861.10     42.74 o 
   1   0  10     1870.22     1771.36     42.77 o 
   2   0  10     8679.95     9002.00    160.75 o 
   3   0  10     2693.79     2737.70     86.09 o 
   4   0  10     1469.01     1380.22     61.82 o 
   5   0  10     1214.61     1403.03     69.75 o 
   6   0  10     1381.69     1301.05     99.12 o 
   7   0  10      880.13      786.70     97.55 o 
   8   0  10      188.29      170.09     83.39 o 
   9   0  10      308.95      171.58     90.39 o 
 -12   1  10       59.45       80.30     64.19 o 
 -11   1  10       17.04      -14.06     58.16 o 
 -10   1  10       75.40       27.38     36.42 o 
  -9   1  10     1677.58     1558.93     60.42 o 
  -8   1  10        9.26       25.84     28.21 o 
  -7   1  10        7.34       -8.73     28.79 o 
  -6   1  10        3.26       -1.10     20.52 o 
  -5   1  10       73.22       71.76     16.36 o 
  -4   1  10      771.74      744.71     21.74 o 
  -3   1  10     2222.95     2195.90     33.97 o 
  -2   1  10      947.30      905.36     22.16 o 
  -1   1  10        1.18       15.09      9.53 o 
   0   1  10      176.72      170.54     12.27 o 
   1   1  10      247.15      240.76     14.22 o 
   2   1  10      613.19      618.16     23.02 o 
   3   1  10     3375.79     3338.65     70.27 o 
   4   1  10        1.42      -22.79     22.79 o 
   5   1  10      160.19      111.47     42.89 o 
   6   1  10        1.37      -21.63     36.60 o 
   7   1  10       14.84       27.16     67.03 o 
   8   1  10       19.72      -36.66     55.38 o 
 -12   2  10        2.69       89.77     73.77 o 
 -11   2  10        2.03       40.56     54.88 o 
 -10   2  10      593.47      542.62     44.96 o 
  -9   2  10      116.70      181.78     57.72 o 
  -8   2  10        0.93        3.71     32.38 o 
  -7   2  10      114.42      138.10     28.09 o 
  -6   2  10        7.65      -10.69     18.78 o 
  -5   2  10       99.93       83.29     18.77 o 
  -4   2  10     1132.99     1162.24     25.85 o 
  -3   2  10      503.60      509.37     19.97 o 
  -2   2  10       56.28       56.53     10.80 o 
  -1   2  10        1.64        5.36     13.22 o 
   0   2  10      625.81      680.04     19.60 o 
   1   2  10       35.34       30.38     12.58 o 
   2   2  10      450.95      456.30     18.67 o 
   3   2  10      181.50      170.34     19.91 o 
   4   2  10       23.82        1.91     21.10 o 
   5   2  10      398.76      340.23     37.21 o 
   6   2  10      450.84      413.92     51.08 o 
   7   2  10       47.62        2.42     85.36 o 
   8   2  10       76.16      133.51     57.76 o 
 -12   3  10        0.38       66.37     74.07 o 
 -11   3  10       14.41       23.48     88.46 o 
 -10   3  10        6.25      -35.71     37.22 o 
  -9   3  10      108.92       44.86     33.80 o 
  -8   3  10        2.62        6.09     22.61 o 
  -7   3  10        0.40       -0.50     23.11 o 
  -6   3  10      127.54      108.59     19.65 o 
  -5   3  10       39.75       25.16     14.73 o 
  -4   3  10      113.84      119.97     14.49 o 
  -3   3  10      995.41      986.97     28.67 o 
  -2   3  10        2.33        6.53     11.83 o 
  -1   3  10        0.07       -7.98     20.55 o 
   0   3  10       98.59      101.06      9.48 o 
   1   3  10       98.69      105.73     12.45 o 
   2   3  10       26.68       46.94     13.71 o 
   3   3  10      346.25      366.91     21.05 o 
   4   3  10       96.87       38.76     20.50 o 
   5   3  10       28.70       44.97     31.00 o 
   6   3  10        4.57       66.98     43.08 o 
   7   3  10       17.21       -4.05     42.28 o 
   8   3  10        0.69      -49.95     56.06 o 
 -12   4  10       39.08       95.32     73.84 o 
 -11   4  10       31.78       28.94     68.17 o 
 -10   4  10      498.62      527.87     62.82 o 
  -9   4  10       35.73       31.59     31.65 o 
  -8   4  10     1290.02     1281.72     42.46 o 
  -7   4  10       12.52       22.96     21.81 o 
  -6   4  10      199.60      204.09     22.25 o 
  -5   4  10      605.30      636.58     25.88 o 
  -4   4  10      390.97      397.45     19.75 o 
  -3   4  10      269.39      290.19     11.19 o 
  -2   4  10       11.31       -4.75     17.00 o 
  -1   4  10       65.41       61.29     23.17 o 
   0   4  10     2501.50     2534.69     84.36 o 
   1   4  10      760.76      710.74     65.52 o 
   2   4  10      311.17      305.42     17.70 o 
   3   4  10      244.81      240.83     19.47 o 
   4   4  10      107.04      142.42     26.90 o 
   5   4  10      736.28      778.03     44.51 o 
   6   4  10      471.93      540.47     86.14 o 
   7   4  10      612.20      601.01     70.84 o 
   8   4  10      294.76      364.87     81.42 o 
 -12   5  10       97.31       96.41     79.06 o 
 -11   5  10       69.74      105.76     51.72 o 
 -10   5  10        8.80       -1.53     41.63 o 
  -9   5  10       47.26       12.61     30.44 o 
  -8   5  10      772.88      752.61     35.20 o 
  -7   5  10      727.98      653.39     31.13 o 
  -6   5  10     1276.84     1272.88     36.52 o 
  -5   5  10       26.81       16.86     17.75 o 
  -4   5  10       17.36       10.49     24.00 o 
  -3   5  10      577.67      596.44     33.66 o 
  -2   5  10      915.29      888.52     29.87 o 
  -1   5  10      886.90      849.13     36.70 o 
   0   5  10       14.18       24.07     45.34 o 
   1   5  10      732.98      717.29     43.56 o 
   2   5  10      136.02      132.89     11.67 o 
   3   5  10      416.27      445.59     26.57 o 
   4   5  10       25.93       29.05     18.24 o 
   5   5  10        3.34       -1.28     22.93 o 
   6   5  10       46.25       42.67     33.66 o 
   7   5  10        7.57       97.52     51.69 o 
   8   5  10       54.58       86.10     62.31 o 
 -11   6  10      124.23      120.30     61.69 o 
 -10   6  10      795.25      794.83     50.18 o 
  -9   6  10      359.99      396.06     36.74 o 
  -8   6  10     2169.30     2258.59     54.88 o 
  -7   6  10      269.17      234.75     24.28 o 
  -6   6  10      192.30      199.68     23.97 o 
  -5   6  10      288.68      293.88     26.25 o 
  -4   6  10     2461.51     2346.11     45.02 o 
  -3   6  10      653.83      673.41     35.24 o 
  -2   6  10      342.13      363.44     25.68 o 
  -1   6  10       14.54       57.05     27.23 o 
   0   6  10     3057.67     3017.38     84.15 o 
   1   6  10     1223.34     1263.30     52.97 o 
   2   6  10      531.12      511.33     36.92 o 
   3   6  10       17.73       34.99     14.39 o 
   4   6  10      287.38      229.16     21.62 o 
   5   6  10     2063.76     1950.55     50.05 o 
   6   6  10     1485.74     1380.84     56.69 o 
   7   6  10       90.60       75.15    105.02 o 
   8   6  10       64.56       61.09    149.28 o 
 -11   7  10        1.04      -34.78     54.16 o 
 -10   7  10       17.60       63.80     43.24 o 
  -9   7  10       59.36       -6.48     40.30 o 
  -8   7  10       11.18       -7.35     36.48 o 
  -7   7  10      381.67      329.51     29.33 o 
  -6   7  10      254.85      259.31     47.00 o 
  -5   7  10      394.50      307.92     30.32 o 
  -4   7  10      312.69      316.53     34.90 o 
  -3   7  10       53.12       39.26     21.15 o 
  -2   7  10       33.53        8.43     21.18 o 
  -1   7  10      151.77      143.20     22.28 o 
   0   7  10        1.15       12.84     34.14 o 
   1   7  10        4.22      -30.72     30.72 o 
   2   7  10       97.07       63.36     38.71 o 
   3   7  10        1.58        9.91     12.87 o 
   4   7  10        2.74      -13.78     19.57 o 
   5   7  10       22.95       31.79     21.07 o 
   6   7  10       10.99       14.08     38.61 o 
   7   7  10       24.39       30.74     48.48 o 
 -11   8  10       44.78       50.80     49.63 o 
 -10   8  10        0.10      115.54     48.95 o 
  -9   8  10      301.68      232.70     51.02 o 
  -8   8  10       21.86       17.20     34.50 o 
  -7   8  10       56.57       38.26     36.93 o 
  -6   8  10      896.38      819.18     43.06 o 
  -5   8  10      220.31      195.91     24.51 o 
  -4   8  10      110.34       96.02     31.80 o 
  -3   8  10       96.09       88.04     21.18 o 
  -2   8  10      254.16      214.10     24.60 o 
  -1   8  10       39.50       25.55     24.05 o 
   0   8  10       93.49       80.26     54.50 o 
   1   8  10      297.95      358.42     45.93 o 
   2   8  10       24.33       24.25     43.98 o 
   3   8  10        2.09       20.16     50.72 o 
   4   8  10        9.64       34.45     21.15 o 
   5   8  10        0.22      -25.68     99.99 o 
   6   8  10      302.15      348.60     49.33 o 
   7   8  10        0.04       25.44    113.44 o 
 -10   9  10       23.12       -7.10    115.76 o 
  -9   9  10        4.73       55.68     63.21 o 
  -8   9  10       64.24      115.08     65.58 o 
  -7   9  10      131.45      150.76     28.30 o 
  -6   9  10      366.99      387.63     28.88 o 
  -5   9  10        4.57       19.38     15.86 o 
  -4   9  10        0.58      -31.07     31.07 o 
  -3   9  10      472.80      475.55     38.08 o 
  -2   9  10       40.95       40.26     21.55 o 
  -1   9  10       51.87       -0.10     35.52 o 
   0   9  10      162.96      239.75     44.23 o 
   1   9  10       47.50      135.42     47.44 o 
   2   9  10       36.89       26.83     41.61 o 
   3   9  10     1102.16     1043.07    108.92 o 
   4   9  10        3.20       23.74     44.73 o 
   5   9  10      416.02      388.14     33.29 o 
   6   9  10        6.55       34.85     54.87 o 
 -10  10  10      341.25      400.06     89.85 o 
  -9  10  10       28.25        9.36    103.77 o 
  -8  10  10      992.06     1020.98     91.68 o 
  -7  10  10       49.42      123.75     64.99 o 
  -6  10  10      106.04       68.84     33.93 o 
  -5  10  10     1545.90     1550.92     77.39 o 
  -4  10  10      131.83      188.43     75.40 o 
  -3  10  10      155.09      154.78     35.78 o 
  -2  10  10       47.79       80.36     27.45 o 
  -1  10  10        3.80      -16.08     27.20 o 
   0  10  10      320.23      272.16     58.18 o 
   1  10  10      906.79      917.34     71.44 o 
   2  10  10      829.05     1001.00    108.25 o 
   3  10  10      321.99      261.89     83.55 o 
   4  10  10       50.59      114.78     86.54 o 
   5  10  10      401.56      426.74     73.79 o 
   6  10  10      127.18       99.70     46.10 o 
  -9  11  10      137.03      309.26     80.77 o 
  -8  11  10       44.96       34.80     54.97 o 
  -7  11  10       82.00       57.17     68.26 o 
  -6  11  10        2.98       -0.50     32.13 o 
  -5  11  10       57.31       35.54     23.98 o 
  -4  11  10       18.57       40.88     55.34 o 
  -3  11  10      201.93      229.39     44.30 o 
  -2  11  10      278.76      269.16     35.61 o 
  -1  11  10       18.52      -18.78     47.20 o 
   0  11  10      184.55      175.28     62.39 o 
   1  11  10      262.05      239.71     66.00 o 
   2  11  10       67.90      188.89     67.81 o 
   3  11  10      635.17      623.15    107.86 o 
   4  11  10       44.84      -98.26     98.26 o 
   5  11  10        9.70       44.76     43.78 o 
  -8  12  10       39.97       64.40    111.95 o 
  -7  12  10       63.10       66.71     58.85 o 
  -6  12  10       96.17      128.61    134.05 o 
  -5  12  10      167.07      199.86     87.17 o 
  -4  12  10      103.64      -20.38     43.18 o 
  -3  12  10      337.07      352.84     36.65 o 
  -2  12  10       70.06       77.87     45.60 o 
  -1  12  10      247.92      181.84     70.83 o 
   0  12  10      381.51      427.34     99.75 o 
   1  12  10      319.58      352.13     99.99 o 
   2  12  10       76.72      124.61     72.61 o 
   3  12  10        0.62      103.06     95.11 o 
   4  12  10       34.31      -98.81     98.81 o 
   5  12  10      363.67      514.90    100.54 o 
  -7  13  10      150.88      110.00     76.20 o 
  -6  13  10       12.25       79.72     52.08 o 
  -5  13  10       50.53       36.38     60.96 o 
  -4  13  10       97.79       73.16     48.88 o 
  -3  13  10       25.88      -25.86     37.77 o 
  -2  13  10        0.39      -44.45     44.45 o 
  -1  13  10        4.47      -93.54     93.54 o 
   0  13  10        3.54       41.22     65.22 o 
   1  13  10        6.08       53.18     94.88 o 
   2  13  10        2.40       83.63     96.92 o 
   3  13  10       24.33       48.38     86.62 o 
   4  13  10       84.33     -115.09    115.09 o 
  -6  14  10        0.01      -11.73     57.07 o 
  -5  14  10       21.08      -35.17     51.25 o 
  -4  14  10       19.32       31.13     72.81 o 
  -3  14  10       13.71       26.01     47.64 o 
  -2  14  10        0.65      -40.00     43.75 o 
  -1  14  10       46.62      108.25     71.83 o 
   0  14  10      148.43      213.51     98.34 o 
   1  14  10       14.03      -16.28     67.74 o 
   2  14  10       86.86      162.14    105.73 o 
  -4  15  10       87.10       71.15     55.57 o 
  -3  15  10      185.86      189.72     59.20 o 
  -2  15  10      158.92      -40.20    102.04 o 
  -1  15  10      196.94      175.28    108.41 o 
   0  15  10       65.56      -80.01     80.01 o 
 -12   1  11      157.87       79.23     74.90 o 
 -11   1  11       88.29      126.61     72.61 o 
 -10   1  11       88.58      108.35     49.29 o 
  -9   1  11      174.66      150.58     44.96 o 
  -8   1  11      571.39      538.61     40.53 o 
  -7   1  11      263.83      264.62     23.49 o 
  -6   1  11        1.46       -2.20     15.39 o 
  -5   1  11       16.22       55.42     14.88 o 
  -4   1  11     1096.27     1044.38     25.57 o 
  -3   1  11      209.91      217.27     14.71 o 
  -2   1  11       45.48       25.22     13.09 o 
  -1   1  11      768.54      752.85     20.47 o 
   0   1  11       58.03       63.10     11.57 o 
   1   1  11      428.06      438.60     21.66 o 
   2   1  11        4.35       13.49     14.23 o 
   3   1  11      534.88      530.90     24.15 o 
   4   1  11      272.54      287.06     27.97 o 
   5   1  11       29.09        8.92     34.24 o 
   6   1  11        7.77        0.59     49.01 o 
   7   1  11       95.25       89.85     74.74 o 
   8   1  11       45.01       32.05     62.90 o 
 -12   2  11       64.08      132.73     71.13 o 
 -11   2  11        2.84     -103.29    103.29 o 
 -10   2  11      997.35     1010.99     54.35 o 
  -9   2  11      133.30      125.05     35.50 o 
  -8   2  11     1303.13     1299.36     42.41 o 
  -7   2  11       63.91       42.80     21.35 o 
  -6   2  11       66.06       42.79     24.88 o 
  -5   2  11     2025.72     2073.03     37.63 o 
  -4   2  11      314.81      338.19     16.72 o 
  -3   2  11     4115.25     4085.13     55.64 o 
  -2   2  11      167.21      166.16     17.53 o 
  -1   2  11      113.58      113.50     21.92 o 
   0   2  11     1314.85     1343.28     30.03 o 
   1   2  11     2522.91     2442.14     37.73 o 
   2   2  11      829.86      893.75     24.95 o 
   3   2  11       14.64       22.79     16.16 o 
   4   2  11      198.48      226.34     27.84 o 
   5   2  11     1393.06     1477.60    100.46 o 
   6   2  11      861.46      812.46     65.52 o 
   7   2  11      347.91      449.05     96.61 o 
   8   2  11      768.92      834.67    118.44 o 
 -12   3  11       15.23      -83.03     83.03 o 
 -11   3  11        7.94       66.50     69.88 o 
 -10   3  11      503.45      511.49     47.89 o 
  -9   3  11      118.88       99.02     34.54 o 
  -8   3  11       84.39      120.26     24.74 o 
  -7   3  11        8.86       27.65     30.26 o 
  -6   3  11        4.13        6.48     17.54 o 
  -5   3  11      192.38      181.66     16.19 o 
  -4   3  11     5381.76     5368.09     70.25 o 
  -3   3  11       30.93       52.48     16.78 o 
  -2   3  11      287.99      291.09     12.86 o 
  -1   3  11     1116.75     1097.24     39.15 o 
   0   3  11     2002.42     1997.11     32.14 o 
   1   3  11      172.89      195.09     14.99 o 
   2   3  11       61.75       27.28     13.77 o 
   3   3  11       49.30       76.34     18.92 o 
   4   3  11     2990.25     2979.41     82.26 o 
   5   3  11      346.07      354.83     30.97 o 
   6   3  11       74.88      201.41     92.36 o 
   7   3  11      240.96      190.32     54.98 o 
   8   3  11      476.73      418.48     59.56 o 
 -11   4  11        0.39       26.23     40.05 o 
 -10   4  11      183.88      196.33     43.86 o 
  -9   4  11      315.27      351.85     32.23 o 
  -8   4  11     1562.25     1610.04     47.01 o 
  -7   4  11       85.75       89.95     20.45 o 
  -6   4  11       13.06      -20.13     20.13 o 
  -5   4  11     1068.48     1004.75     28.17 o 
  -4   4  11      123.45      136.30     15.96 o 
  -3   4  11      442.13      421.75     29.96 o 
  -2   4  11     1266.00     1241.70     35.05 o 
  -1   4  11       31.54       23.16     24.37 o 
   0   4  11     2428.74     2466.24     62.25 o 
   1   4  11     3075.26     3171.67    116.50 o 
   2   4  11      511.91      519.90     25.67 o 
   3   4  11      190.16      186.37     17.63 o 
   4   4  11      268.92      298.57     24.78 o 
   5   4  11      989.84      989.50     38.44 o 
   6   4  11      727.19      794.23     63.41 o 
   7   4  11      562.22      567.31     62.50 o 
   8   4  11       95.13       62.86     75.72 o 
 -11   5  11        2.33       31.14     43.56 o 
 -10   5  11       45.12       32.41     35.48 o 
  -9   5  11       38.94       27.28     24.00 o 
  -8   5  11       81.78       71.95     25.61 o 
  -7   5  11      235.94      210.86     24.74 o 
  -6   5  11       14.48       -4.08     20.38 o 
  -5   5  11     1624.13     1621.86     48.87 o 
  -4   5  11      132.24      125.74     10.92 o 
  -3   5  11       60.39        9.83     25.74 o 
  -2   5  11        8.57       -7.87     20.90 o 
  -1   5  11      178.45      180.84     28.28 o 
   0   5  11      308.12      304.60     32.06 o 
   1   5  11      466.49      385.12     39.30 o 
   2   5  11        6.93       49.95     41.36 o 
   3   5  11       45.35       21.77     16.07 o 
   4   5  11      321.71      328.64     25.47 o 
   5   5  11      124.54      129.42     25.72 o 
   6   5  11        3.29        8.69     30.07 o 
   7   5  11       12.97       87.07    125.16 o 
 -11   6  11      234.48      299.60     56.19 o 
 -10   6  11      162.13      106.03     50.26 o 
  -9   6  11        4.55       -5.28     36.37 o 
  -8   6  11      870.21      832.42     37.91 o 
  -7   6  11      186.59      174.77     27.48 o 
  -6   6  11      139.29      143.61     21.13 o 
  -5   6  11       70.84       77.22     22.66 o 
  -4   6  11        0.59       29.31     30.02 o 
  -3   6  11      449.00      373.24     30.34 o 
  -2   6  11       10.45       25.44     19.70 o 
  -1   6  11      167.95      159.34     27.06 o 
   0   6  11      767.14      812.14     39.36 o 
   1   6  11      111.81      121.28     31.99 o 
   2   6  11       24.31       54.37     30.98 o 
   3   6  11      150.36      120.66     19.04 o 
   4   6  11      111.60      143.04     24.28 o 
   5   6  11       34.19       90.54     23.99 o 
   6   6  11       99.08       84.58     41.53 o 
   7   6  11        0.12       80.86     51.26 o 
 -11   7  11       91.66      156.31     57.77 o 
 -10   7  11      305.99      220.24     55.32 o 
  -9   7  11       32.53       -4.58     34.68 o 
  -8   7  11       22.18       31.71     40.13 o 
  -7   7  11      207.02      195.08     26.85 o 
  -6   7  11       27.77      -13.83     31.31 o 
  -5   7  11      357.12      358.41     19.99 o 
  -4   7  11     3310.72     3187.90    101.66 o 
  -3   7  11     1368.70     1291.52     49.83 o 
  -2   7  11       26.29       19.90     25.07 o 
  -1   7  11      944.13      920.06     43.89 o 
   0   7  11      549.68      593.81     38.62 o 
   1   7  11        1.16       68.41     38.59 o 
   2   7  11       95.22      144.02     45.90 o 
   3   7  11       83.62      144.31     80.95 o 
   4   7  11     1089.01     1050.47     38.63 o 
   5   7  11      231.00      239.32     31.53 o 
   6   7  11       10.71       18.58     63.92 o 
   7   7  11      128.39      105.51     49.07 o 
 -10   8  11      534.03      453.64     50.89 o 
  -9   8  11       67.10      116.58     77.77 o 
  -8   8  11      461.41      443.30     74.19 o 
  -7   8  11      391.36      373.59     40.38 o 
  -6   8  11        7.10      -14.18     31.02 o 
  -5   8  11     1919.52     1996.15     54.44 o 
  -4   8  11      271.09      185.86     42.63 o 
  -3   8  11     1298.45     1210.99     51.85 o 
  -2   8  11       22.03       38.88     21.68 o 
  -1   8  11       29.72        5.67     34.65 o 
   0   8  11     1283.22     1192.60     73.88 o 
   1   8  11     2121.26     2115.78    154.82 o 
   2   8  11     1016.49     1036.11     75.30 o 
   3   8  11        6.77       71.74     46.25 o 
   4   8  11      672.64      689.28     31.09 o 
   5   8  11     1000.63      951.44     57.18 o 
   6   8  11      555.42      539.04     55.55 o 
 -10   9  11      110.99       72.69    105.73 o 
  -9   9  11       37.22       -5.07     70.58 o 
  -8   9  11       39.76      107.96    158.28 o 
  -7   9  11       26.75      -30.83     61.77 o 
  -6   9  11      190.17      185.56     31.76 o 
  -5   9  11      655.33      622.07     63.40 o 
  -4   9  11      239.44      233.82     44.76 o 
  -3   9  11        0.43       11.65     24.20 o 
  -2   9  11        2.66       45.06     23.87 o 
  -1   9  11      310.36      363.83     41.87 o 
   0   9  11     1433.89     1543.45     86.47 o 
   1   9  11      613.20      589.13     93.46 o 
   2   9  11        2.09       76.99     79.34 o 
   3   9  11      761.01      687.74    102.98 o 
   4   9  11     1270.96     1395.77    132.01 o 
   5   9  11       68.08        7.24     92.28 o 
   6   9  11        0.40       30.88    128.70 o 
  -9  10  11       14.94     -137.72    147.43 o 
  -8  10  11       22.45        6.52     48.28 o 
  -7  10  11       66.05      -19.65     63.95 o 
  -6  10  11       45.98       27.60     28.34 o 
  -5  10  11      234.71      110.23     61.85 o 
  -4  10  11      787.21      770.23     63.29 o 
  -3  10  11       65.02       54.77     30.43 o 
  -2  10  11      159.94      219.31     32.79 o 
  -1  10  11      174.29      141.45     49.76 o 
   0  10  11       10.36       47.30     52.29 o 
   1  10  11      417.67      408.93     91.89 o 
   2  10  11      781.38      681.91    104.00 o 
   3  10  11        0.76      -35.32     86.38 o 
   4  10  11      132.33      260.08     94.09 o 
   5  10  11      334.95      427.34     96.21 o 
  -8  11  11       11.12      -41.85     71.13 o 
  -7  11  11      260.60      285.55    108.60 o 
  -6  11  11      140.78       52.93     65.29 o 
  -5  11  11      119.37      175.27     90.63 o 
  -4  11  11       28.41      -44.33     44.33 o 
  -3  11  11      677.59      695.06     46.20 o 
  -2  11  11      104.00       94.21     41.17 o 
  -1  11  11      315.32      271.96     69.39 o 
   0  11  11        0.71       21.16     76.39 o 
   1  11  11      209.93      194.32     86.77 o 
   2  11  11       14.48      144.12     89.53 o 
   3  11  11      109.33      122.73     95.11 o 
   4  11  11       11.80      -51.14     72.22 o 
  -8  12  11       80.54      122.25    155.73 o 
  -7  12  11       85.98       73.83     54.03 o 
  -6  12  11       27.53       49.46     69.45 o 
  -5  12  11      581.46      530.38     80.10 o 
  -4  12  11      110.23       55.36     55.19 o 
  -3  12  11       71.05      104.21     44.67 o 
  -2  12  11       33.91       66.55     44.24 o 
  -1  12  11       15.71      -93.46     93.46 o 
   0  12  11      658.65      904.08    114.70 o 
   1  12  11        3.57        8.97     73.24 o 
   2  12  11      454.99      330.34    104.00 o 
   3  12  11       21.19       46.81     97.87 o 
   4  12  11      168.23       47.60     86.69 o 
  -6  13  11       64.22      150.40     69.74 o 
  -5  13  11       56.75      -13.27     77.80 o 
  -4  13  11      397.23      355.63     67.61 o 
  -3  13  11      177.79      131.59     49.18 o 
  -2  13  11        2.16       26.39    119.50 o 
  -1  13  11      717.57      605.05     93.85 o 
   0  13  11      321.65      397.68    108.49 o 
   1  13  11       85.09       99.12     90.47 o 
   2  13  11        3.51      -95.35     95.35 o 
   3  13  11      286.94      414.67    117.69 o 
  -5  14  11      289.89      255.46     92.87 o 
  -4  14  11      106.38      165.74     51.87 o 
  -3  14  11      268.86      329.89     58.66 o 
  -2  14  11      222.75      273.85    104.00 o 
  -1  14  11       28.25       22.97     95.82 o 
   0  14  11      535.13      627.32     99.75 o 
   1  14  11      837.66      711.49    124.22 o 
 -12   0  12        7.54      -16.52    117.93 o 
 -11   0  12      146.41      191.17     96.92 o 
 -10   0  12      233.75      180.98     84.69 o 
  -9   0  12       76.72      117.10     53.97 o 
  -8   0  12       88.28      161.01     37.75 o 
  -7   0  12     1323.96     1305.71     50.18 o 
  -6   0  12     1541.26     1616.29     49.80 o 
  -5   0  12     3088.84     3210.32     69.04 o 
  -4   0  12     1513.95     1626.60     68.35 o 
  -3   0  12     1198.72     1175.46     40.31 o 
  -2   0  12      144.46      171.58     45.04 o 
  -1   0  12       93.63      140.04     20.36 o 
   0   0  12     2505.91     2461.97     54.68 o 
   1   0  12     1310.95     1262.05     39.18 o 
   2   0  12     2408.63     2565.70     60.02 o 
   3   0  12      691.56      671.43     39.92 o 
   4   0  12     2655.59     2433.35    114.85 o 
   5   0  12     1302.30     1321.35    106.05 o 
   6   0  12      277.60      435.44     80.79 o 
   7   0  12      116.27      130.28     77.49 o 
 -12   1  12       32.83      -84.53     86.51 o 
 -11   1  12        2.20       -8.36     60.81 o 
 -10   1  12     1640.24     1611.21     68.50 o 
  -9   1  12      373.48      392.60     47.98 o 
  -8   1  12      481.47      526.00     33.31 o 
  -7   1  12      440.02      405.18     23.76 o 
  -6   1  12     2215.09     2301.11     42.80 o 
  -5   1  12     3401.41     3429.62     51.41 o 
  -4   1  12     6610.44     6606.81     78.88 o 
  -3   1  12      316.73      315.59     18.00 o 
  -2   1  12      607.50      621.09     22.19 o 
  -1   1  12     3076.16     3214.86     56.70 o 
   0   1  12     2865.37     2963.92     43.30 o 
   1   1  12     1259.24     1239.85     34.19 o 
   2   1  12       47.75       30.64     14.71 o 
   3   1  12     1327.92     1313.62     33.08 o 
   4   1  12     4401.42     4298.48     79.16 o 
   5   1  12      557.28      576.68     43.03 o 
   6   1  12        0.12      -20.74     45.24 o 
   7   1  12      454.75      506.02     57.58 o 
 -11   2  12        4.16      119.73     61.59 o 
 -10   2  12        0.10      -48.41     48.41 o 
  -9   2  12      266.88      230.87     29.97 o 
  -8   2  12        7.42       21.46     25.00 o 
  -7   2  12       20.93       40.27     30.94 o 
  -6   2  12      440.23      417.41     22.22 o 
  -5   2  12       41.34       15.61     14.58 o 
  -4   2  12      152.14      157.90     15.82 o 
  -3   2  12     1279.24     1254.51     28.83 o 
  -2   2  12        0.70       -9.55     18.53 o 
  -1   2  12       18.34       88.40     25.18 o 
   0   2  12      224.89      216.25     16.38 o 
   1   2  12      362.65      381.63     17.22 o 
   2   2  12        6.72      -11.49     13.43 o 
   3   2  12       72.17       97.39     15.94 o 
   4   2  12      131.48       98.23     40.86 o 
   5   2  12      316.38      335.72     40.72 o 
   6   2  12       79.29       89.11     48.51 o 
   7   2  12       15.06       61.91     53.59 o 
 -11   3  12        1.44      -35.87     49.67 o 
 -10   3  12        0.27       35.82     37.41 o 
  -9   3  12       14.05        6.38     29.18 o 
  -8   3  12       13.21       -6.30     25.97 o 
  -7   3  12       27.98       26.41     23.24 o 
  -6   3  12      538.90      559.39     24.46 o 
  -5   3  12      302.17      304.03     18.63 o 
  -4   3  12       68.80       82.00     17.93 o 
  -3   3  12      326.20      297.44     14.43 o 
  -2   3  12       10.75       21.62     16.73 o 
  -1   3  12        0.19      -14.72     22.93 o 
   0   3  12      129.79      127.48     13.60 o 
   1   3  12      371.21      337.56     17.73 o 
   2   3  12       80.88       89.01     23.74 o 
   3   3  12        5.02       24.72     18.60 o 
   4   3  12       62.88       74.16     24.79 o 
   5   3  12        9.73       44.51     30.97 o 
   6   3  12        0.05      -46.17     46.17 o 
   7   3  12        0.15       18.93     46.60 o 
 -11   4  12        5.18      -51.35     51.35 o 
 -10   4  12       25.19        7.20     38.46 o 
  -9   4  12        8.44       48.53     34.13 o 
  -8   4  12      278.80      244.71     29.70 o 
  -7   4  12      474.06      535.57     29.13 o 
  -6   4  12      378.84      417.59     22.38 o 
  -5   4  12     1796.69     1831.36     36.13 o 
  -4   4  12        2.64      -10.11     14.34 o 
  -3   4  12     1191.07     1193.06     44.20 o 
  -2   4  12       54.95       94.62     22.32 o 
  -1   4  12       22.27       36.36     23.63 o 
   0   4  12      219.96      236.93     39.89 o 
   1   4  12     2582.88     2514.76     63.86 o 
   2   4  12      299.88      301.44     16.50 o 
   3   4  12        2.94       -3.92     14.69 o 
   4   4  12      139.09      220.24     29.69 o 
   5   4  12      318.17      332.29     30.71 o 
   6   4  12      105.32      127.36     47.12 o 
   7   4  12      162.41      142.58     53.69 o 
 -11   5  12        6.10      120.12     67.33 o 
 -10   5  12     1506.77     1531.29     82.02 o 
  -9   5  12     1317.48     1327.29     70.27 o 
  -8   5  12     1136.79     1108.72     40.75 o 
  -7   5  12      566.35      600.08     40.51 o 
  -6   5  12     1451.74     1468.90     42.29 o 
  -5   5  12      127.23      116.37     19.86 o 
  -4   5  12     7010.08     7093.81    127.99 o 
  -3   5  12       10.39      -28.73     28.73 o 
  -2   5  12      224.45      246.28     27.24 o 
  -1   5  12     3523.43     3527.35    126.70 o 
   0   5  12     4331.81     4132.97     89.19 o 
   1   5  12      740.93      777.65     49.83 o 
   2   5  12      902.12      897.64     65.21 o 
   3   5  12      795.14      795.43     29.19 o 
   4   5  12     1849.48     1881.17     56.30 o 
   5   5  12     1240.51     1115.07     43.02 o 
   6   5  12        4.28       -6.64     45.02 o 
   7   5  12      594.96      669.21     62.71 o 
 -11   6  12       34.63       21.92     83.49 o 
 -10   6  12       80.44       10.11     40.91 o 
  -9   6  12       12.18        8.62     38.04 o 
  -8   6  12      584.12      515.29     38.96 o 
  -7   6  12      797.32      823.70     42.59 o 
  -6   6  12       91.38       65.13     18.62 o 
  -5   6  12      294.35      309.48     17.04 o 
  -4   6  12      415.72      383.08     36.67 o 
  -3   6  12     2389.87     2374.90     64.74 o 
  -2   6  12       93.59       94.46     23.33 o 
  -1   6  12       48.39       56.24     24.27 o 
   0   6  12      633.42      638.92     42.59 o 
   1   6  12     2136.24     1973.87     85.33 o 
   2   6  12      645.98      666.30    103.88 o 
   3   6  12       79.15       95.28     43.34 o 
   4   6  12      446.57      403.42     24.54 o 
   5   6  12      377.71      478.68     43.67 o 
   6   6  12      715.25      673.87     58.88 o 
 -10   7  12      356.58      432.22     48.39 o 
  -9   7  12      458.60      477.37     99.28 o 
  -8   7  12      857.16      896.31     92.24 o 
  -7   7  12       39.74       33.02     24.59 o 
  -6   7  12      902.33      890.39     42.02 o 
  -5   7  12      205.24      146.30     33.84 o 
  -4   7  12     1931.51     2007.70     61.14 o 
  -3   7  12      520.00      517.19     36.16 o 
  -2   7  12      936.70      935.40     41.71 o 
  -1   7  12     1019.98     1040.29     56.00 o 
   0   7  12     1142.06     1173.08     58.31 o 
   1   7  12      300.37      339.66     55.53 o 
   2   7  12       18.87      -13.61     37.63 o 
   3   7  12      760.12      705.01     68.13 o 
   4   7  12     1002.76     1024.17     46.98 o 
   5   7  12      339.65      262.59     38.04 o 
   6   7  12       14.56       80.75     43.02 o 
 -10   8  12      175.71       94.04     75.75 o 
  -9   8  12       27.98      -80.56     96.14 o 
  -8   8  12       10.98      -63.75     63.75 o 
  -7   8  12      176.20       94.14     59.91 o 
  -6   8  12      399.22      376.80     24.68 o 
  -5   8  12        5.64       47.10     34.25 o 
  -4   8  12       51.46       50.84     37.91 o 
  -3   8  12        4.45        5.49     32.83 o 
  -2   8  12      141.61      104.89     29.08 o 
  -1   8  12       36.26      127.67     55.73 o 
   0   8  12      155.01      107.73     49.78 o 
   1   8  12      118.74      198.03     52.24 o 
   2   8  12       39.42       54.74    107.46 o 
   3   8  12       42.84      216.03     86.54 o 
   4   8  12      141.62      -32.10     88.98 o 
   5   8  12        0.13       34.56    106.52 o 
  -9   9  12        0.61      -16.77     74.66 o 
  -8   9  12       36.53      116.84     51.82 o 
  -7   9  12       56.82      167.17     98.65 o 
  -6   9  12      421.01      398.48     70.83 o 
  -5   9  12        1.39       86.58     43.90 o 
  -4   9  12      318.30      363.23     41.41 o 
  -3   9  12      165.11      152.25     30.36 o 
  -2   9  12      205.66      217.75     33.77 o 
  -1   9  12      121.77      104.78     51.03 o 
   0   9  12       37.53       74.06     44.25 o 
   1   9  12      112.40      167.74     76.15 o 
   2   9  12       51.39      189.67     83.47 o 
   3   9  12       24.81      118.40     90.94 o 
   4   9  12      756.57      766.41     97.87 o 
   5   9  12        0.15     -101.72    101.72 o 
  -9  10  12       50.03       45.30     80.80 o 
  -8  10  12      182.65       66.11     66.67 o 
  -7  10  12      166.59      159.72     66.41 o 
  -6  10  12      821.34      738.44     82.43 o 
  -5  10  12      903.32      913.22     85.20 o 
  -4  10  12      187.62      171.97     75.41 o 
  -3  10  12      501.12      556.40     52.21 o 
  -2  10  12      118.62       70.45     37.18 o 
  -1  10  12       41.84      -66.63     79.69 o 
   0  10  12       51.19       60.81     73.48 o 
   1  10  12      260.54      307.29     86.54 o 
   2  10  12      587.92      471.31     98.65 o 
   3  10  12       91.36      191.17     73.71 o 
   4  10  12      416.00      449.60    112.97 o 
  -8  11  12      353.97      240.74     82.59 o 
  -7  11  12        1.21      -53.58     53.58 o 
  -6  11  12      375.40      577.71     79.59 o 
  -5  11  12     1227.94     1090.51    130.83 o 
  -4  11  12     2054.62     2001.17     76.64 o 
  -3  11  12        1.15       39.86     42.18 o 
  -2  11  12      556.95      576.63     57.47 o 
  -1  11  12     1915.21     1894.93    141.61 o 
   0  11  12      174.48      255.60     94.17 o 
   1  11  12      279.95      327.27     99.44 o 
   2  11  12       69.62       59.95     83.39 o 
   3  11  12      911.84      990.38    120.05 o 
   4  11  12     1472.83     1292.95    147.27 o 
  -7  12  12       69.48       65.05     56.06 o 
  -6  12  12       49.53      -72.03     72.03 o 
  -5  12  12        7.39      105.81     69.79 o 
  -4  12  12      285.20      312.24     46.26 o 
  -3  12  12      286.28      299.99     49.91 o 
  -2  12  12      453.57      489.29     63.72 o 
  -1  12  12        0.23        4.17     91.10 o 
   0  12  12      857.01      820.06    101.17 o 
   1  12  12      520.90      535.43    111.63 o 
   2  12  12      152.01      147.51     99.44 o 
   3  12  12       12.15       31.78     95.19 o 
  -6  13  12       10.88      176.36     74.73 o 
  -5  13  12      694.50      636.76     89.70 o 
  -4  13  12      205.71      119.96     46.28 o 
  -3  13  12      184.88      153.53     58.22 o 
  -2  13  12       80.16       28.09     91.57 o 
  -1  13  12      230.07      310.28    103.77 o 
   0  13  12     1192.29     1194.06    139.56 o 
   1  13  12       12.16        9.36     91.26 o 
  -3  14  12       30.68       98.02    102.74 o 
  -2  14  12        0.02      -29.89     73.64 o 
  -1  14  12       10.79      -30.52    110.37 o 
 -11   1  13        2.81       50.60     74.40 o 
 -10   1  13     1153.10     1228.44     64.31 o 
  -9   1  13      456.66      468.19     36.10 o 
  -8   1  13      240.43      224.88     28.89 o 
  -7   1  13       43.65       24.10     18.33 o 
  -6   1  13     1462.51     1492.55     35.29 o 
  -5   1  13      294.13      352.61     29.32 o 
  -4   1  13      822.44      772.29     24.43 o 
  -3   1  13        0.49        2.31     16.00 o 
  -2   1  13      300.15      300.53     20.95 o 
  -1   1  13     3758.28     3811.25     60.09 o 
   0   1  13      187.93      235.93     19.30 o 
   1   1  13       52.72       71.64     14.95 o 
   2   1  13       32.09       28.51     16.79 o 
   3   1  13     1249.93     1276.62     34.94 o 
   4   1  13     1253.75     1257.65     53.65 o 
   5   1  13       74.08        0.35     71.35 o 
   6   1  13        0.26       65.78    102.78 o 
 -11   2  13      230.32      161.43     58.92 o 
 -10   2  13      233.91      207.69     42.14 o 
  -9   2  13       67.04       82.29     31.73 o 
  -8   2  13      455.73      444.18     29.56 o 
  -7   2  13      385.62      384.23     22.99 o 
  -6   2  13     2471.51     2469.30     63.88 o 
  -5   2  13      186.87      182.18     17.23 o 
  -4   2  13      627.55      648.68     25.41 o 
  -3   2  13     1140.44     1151.65     41.35 o 
  -2   2  13     1151.07     1093.66     39.39 o 
  -1   2  13        0.20        6.23     20.05 o 
   0   2  13      229.59      263.14     17.51 o 
   1   2  13      795.00      772.47     22.34 o 
   2   2  13      615.40      624.83     23.87 o 
   3   2  13       40.08       82.49     19.50 o 
   4   2  13      312.69      290.07     32.45 o 
   5   2  13      336.60      427.24     53.72 o 
   6   2  13      120.85       99.24     60.14 o 
 -11   3  13      225.62      212.05     57.72 o 
 -10   3  13     2205.65     2455.57     95.95 o 
  -9   3  13     3220.31     3210.06    136.53 o 
  -8   3  13      399.92      459.17     32.57 o 
  -7   3  13      258.49      255.50     21.52 o 
  -6   3  13     3450.45     3390.49     54.07 o 
  -5   3  13     2362.18     2490.39     44.01 o 
  -4   3  13     3758.07     3699.23     60.32 o 
  -3   3  13      183.81      197.19     23.48 o 
  -2   3  13     2087.12     1932.09     63.07 o 
  -1   3  13     8783.35     8860.69    147.77 o 
   0   3  13     1959.16     2026.47     49.13 o 
   1   3  13      876.95      841.07     23.56 o 
   2   3  13     1769.19     1751.21     42.42 o 
   3   3  13     1756.15     1906.49     42.65 o 
   4   3  13     1893.70     1926.56     51.57 o 
   5   3  13      748.89      663.58     55.47 o 
   6   3  13        0.17      -18.48     47.48 o 
 -11   4  13      412.86      370.40     60.25 o 
 -10   4  13      210.33      398.44     64.37 o 
  -9   4  13       22.59       19.23     38.05 o 
  -8   4  13     1130.95     1181.94     48.05 o 
  -7   4  13      595.64      594.95     26.99 o 
  -6   4  13      136.58      155.24     19.34 o 
  -5   4  13       17.87       16.39     15.26 o 
  -4   4  13      415.99      445.04     16.60 o 
  -3   4  13      316.20      281.41     32.63 o 
  -2   4  13      835.37      813.12     41.71 o 
  -1   4  13      463.20      482.46     40.03 o 
   0   4  13      366.49      403.75     48.51 o 
   1   4  13     1634.81     1581.97     63.31 o 
   2   4  13      477.64      476.83     19.44 o 
   3   4  13        7.05      -19.13     20.62 o 
   4   4  13       41.31       24.38     23.58 o 
   5   4  13       99.20       89.75     42.59 o 
   6   4  13       71.02       48.63     46.54 o 
 -10   5  13      108.79       29.45     93.68 o 
  -9   5  13      292.38      410.50     55.47 o 
  -8   5  13      399.19      312.49     39.05 o 
  -7   5  13      220.80      213.71     23.74 o 
  -6   5  13       73.01       83.22     16.77 o 
  -5   5  13     1644.93     1580.37     31.67 o 
  -4   5  13      905.41      928.40     44.27 o 
  -3   5  13      161.67      204.75     31.90 o 
  -2   5  13       43.21       29.82     33.61 o 
  -1   5  13      296.67      366.10     38.11 o 
   0   5  13      883.52      897.71     67.54 o 
   1   5  13      123.40      215.06     48.16 o 
   2   5  13       58.00      164.91     47.66 o 
   3   5  13      258.72      291.47     22.92 o 
   4   5  13       94.87      118.71     26.74 o 
   5   5  13      131.53       77.02     66.99 o 
   6   5  13       10.72       51.98     61.28 o 
 -10   6  13      150.63      167.53     59.25 o 
  -9   6  13      123.36      202.68     54.19 o 
  -8   6  13      258.24      295.31     91.34 o 
  -7   6  13       12.90      -27.64     27.64 o 
  -6   6  13       22.41       14.00     18.75 o 
  -5   6  13      116.16       97.56     31.87 o 
  -4   6  13      300.40      334.70     43.06 o 
  -3   6  13      270.31      218.36     30.06 o 
  -2   6  13       64.08       53.44     35.53 o 
  -1   6  13       23.81       72.87     52.20 o 
   0   6  13        0.60      -30.67     67.46 o 
   1   6  13      365.91      243.14     44.33 o 
   2   6  13       24.40       53.90     64.12 o 
   3   6  13        8.41       17.44     64.23 o 
   4   6  13       29.37        8.49     26.86 o 
   5   6  13       24.92      -38.31    116.86 o 
 -10   7  13     1025.06     1105.22    103.77 o 
  -9   7  13      787.82      757.82     96.61 o 
  -8   7  13      120.73       87.42     57.68 o 
  -7   7  13       73.22       62.41     37.19 o 
  -6   7  13     1527.53     1542.92     52.85 o 
  -5   7  13      262.92      260.41     38.93 o 
  -4   7  13     2852.55     2640.20     72.80 o 
  -3   7  13        0.52      -30.29     30.29 o 
  -2   7  13      661.68      674.60     63.89 o 
  -1   7  13     1992.59     2044.46     90.46 o 
   0   7  13      629.63      578.19     58.81 o 
   1   7  13      349.23      387.78     59.00 o 
   2   7  13      517.88      523.67     57.98 o 
   3   7  13      412.25      536.07     65.33 o 
   4   7  13      376.18      285.10     95.66 o 
   5   7  13      237.68      157.89     42.32 o 
  -9   8  13       44.71      -26.58     71.84 o 
  -8   8  13      254.31      319.07     75.36 o 
  -7   8  13      452.04      353.56    108.64 o 
  -6   8  13     1894.42     2114.00    101.19 o 
  -5   8  13      364.32      367.91     43.84 o 
  -4   8  13      478.00      402.81     43.00 o 
  -3   8  13      971.16      967.44     47.34 o 
  -2   8  13      802.37      767.87     64.37 o 
  -1   8  13       25.20       24.24     37.38 o 
   0   8  13       99.13      121.07     54.53 o 
   1   8  13     1333.59     1375.87     86.05 o 
   2   8  13      369.22      360.02     69.79 o 
   4   8  13       18.01      -83.86     83.86 o 
  -9   9  13     1278.48     1280.25    103.47 o 
  -8   9  13      358.87      320.46     80.43 o 
  -7   9  13      101.93       46.40     48.06 o 
  -6   9  13     1489.95     1542.51    181.77 o 
  -5   9  13     2409.12     2381.62     87.17 o 
  -4   9  13     1819.44     2003.16     79.57 o 
  -3   9  13        1.73      -37.64     37.64 o 
  -2   9  13     1017.53     1018.35    138.11 o 
  -1   9  13     2233.29     2348.65    108.47 o 
   0   9  13     1345.52     1184.04     89.36 o 
   1   9  13      485.48      372.35     84.41 o 
   2   9  13      211.93      192.74     68.52 o 
   3   9  13     1038.81     1163.30    112.89 o 
   4   9  13     1242.41     1067.71    128.31 o 
  -8  10  13       12.12       21.12    102.70 o 
  -7  10  13      541.14      462.00     66.70 o 
  -6  10  13      187.32      101.22     49.15 o 
  -5  10  13      113.26      120.70     36.85 o 
  -4  10  13      754.67      712.44     59.17 o 
  -3  10  13      231.82      171.52     45.38 o 
  -2  10  13       90.47      176.77     80.56 o 
  -1  10  13       16.91       16.52     77.10 o 
   0  10  13      113.50      125.24     86.62 o 
   1  10  13       19.07      -70.25     70.25 o 
   2  10  13      229.33      167.88     70.49 o 
  -7  11  13       36.02      147.45     58.35 o 
  -6  11  13       46.44      -33.42     51.51 o 
  -5  11  13      138.12       73.48     40.32 o 
  -4  11  13        0.23       41.31     47.58 o 
  -3  11  13       54.28       58.82     46.72 o 
  -2  11  13      327.48      415.77     94.96 o 
  -1  11  13       88.02      142.79     89.84 o 
   0  11  13        7.90       73.64     86.14 o 
   1  11  13        8.23      100.86     83.39 o 
   2  11  13       10.74      133.50     88.82 o 
  -6  12  13      636.48      513.20     78.51 o 
  -5  12  13      253.72      324.41     58.20 o 
  -4  12  13      159.90      128.31     42.49 o 
  -3  12  13       63.82       43.00     52.43 o 
  -2  12  13       18.30      145.46     98.81 o 
  -1  12  13      299.53      394.37    104.71 o 
   0  12  13       56.39       44.53     97.39 o 
   1  12  13      279.52      304.38    111.55 o 
  -4  13  13      612.56      581.16     76.83 o 
  -3  13  13        0.47      -37.34     53.49 o 
  -2  13  13      199.80       78.04    101.56 o 
  -1  13  13      929.31     1069.60    139.40 o 
 -11   0  14      405.82      284.49     71.52 o 
 -10   0  14     1158.42     1152.92     92.27 o 
  -9   0  14      129.70      191.50     44.27 o 
  -8   0  14      512.24      545.19     36.84 o 
  -7   0  14      891.02     1017.45     58.27 o 
  -6   0  14     3433.50     3330.69     76.97 o 
  -5   0  14      251.91      263.54     30.36 o 
  -4   0  14     1539.25     1435.93     52.82 o 
  -3   0  14     2681.18     2843.29     85.65 o 
  -2   0  14      571.91      620.40     42.60 o 
  -1   0  14      501.86      546.70     31.66 o 
   0   0  14       39.40       81.52     20.81 o 
   1   0  14      991.29      962.62     43.17 o 
   2   0  14        4.15       31.69     27.29 o 
   3   0  14     1393.64     1350.06     90.71 o 
   4   0  14      324.80      330.34     63.25 o 
   5   0  14      441.16      379.98     80.95 o 
   6   0  14       93.96      127.76     74.82 o 
 -11   1  14      767.89      856.82     73.17 o 
 -10   1  14      879.46      879.58     49.81 o 
  -9   1  14     2367.40     2425.01     60.79 o 
  -8   1  14        2.52        9.53     23.42 o 
  -7   1  14      102.09       73.82     21.32 o 
  -6   1  14     1611.90     1641.93     37.61 o 
  -5   1  14     2824.75     2795.37     49.42 o 
  -4   1  14     1841.18     1843.30     40.88 o 
  -3   1  14      118.38      116.85     17.43 o 
  -2   1  14     1937.16     1933.71     46.78 o 
  -1   1  14     2687.31     2621.21     51.58 o 
   0   1  14      734.96      808.75     28.31 o 
   1   1  14       12.85       28.57     20.00 o 
   2   1  14      497.67      507.25     25.25 o 
   3   1  14      333.63      350.64     36.01 o 
   4   1  14     1235.08     1171.63     67.70 o 
   5   1  14       37.33      -21.13     39.90 o 
   6   1  14       21.26       15.04     48.14 o 
 -11   2  14       44.14       45.68     60.48 o 
 -10   2  14      217.74      152.09     56.82 o 
  -9   2  14        4.71      -26.24     26.24 o 
  -8   2  14      365.03      389.83     31.30 o 
  -7   2  14       25.41       17.67     20.44 o 
  -6   2  14      521.70      524.77     23.31 o 
  -5   2  14       70.52       71.98     24.40 o 
  -4   2  14       45.09       57.16     16.36 o 
  -3   2  14      554.74      571.80     28.65 o 
  -2   2  14      414.46      436.12     28.62 o 
  -1   2  14        5.19       31.17     21.42 o 
   0   2  14        0.15        2.06     15.36 o 
   1   2  14      319.24      323.41     19.31 o 
   2   2  14       13.19       21.32     18.92 o 
   3   2  14        2.12        1.59     49.65 o 
   4   2  14       72.77       82.93     38.40 o 
   5   2  14       41.41      -12.94     41.46 o 
   6   2  14       21.59       41.22     81.86 o 
 -10   3  14       17.82      -25.20     54.70 o 
  -9   3  14        8.57       -4.81     32.53 o 
  -8   3  14       82.51       92.89     26.88 o 
  -7   3  14      132.52      150.50     22.11 o 
  -6   3  14       28.00       21.95     18.56 o 
  -5   3  14      320.07      333.64     24.27 o 
  -4   3  14       74.88       20.93     13.43 o 
  -3   3  14       35.20       27.31     13.43 o 
  -2   3  14       27.62        4.86     89.37 o 
  -1   3  14        0.53       14.48     30.91 o 
   0   3  14       14.34       31.53     27.47 o 
   1   3  14      139.04      156.39     16.69 o 
   2   3  14        0.20       -9.25     19.43 o 
   3   3  14       19.39       64.43     26.19 o 
   4   3  14        6.02        0.83     35.58 o 
   5   3  14        9.40       63.93     43.85 o 
 -10   4  14      255.41      307.73     69.44 o 
  -9   4  14        3.06       37.60     57.87 o 
  -8   4  14      172.19      111.91     37.73 o 
  -7   4  14      687.21      687.26     32.56 o 
  -6   4  14     1387.75     1365.53     33.83 o 
  -5   4  14       27.92       23.08     18.77 o 
  -4   4  14      385.28      409.22     41.96 o 
  -3   4  14      316.93      314.44     37.31 o 
  -2   4  14      558.18      570.81     45.70 o 
  -1   4  14       90.71      147.14     61.44 o 
   0   4  14       60.45       14.22     31.93 o 
   1   4  14      497.01      496.64     63.21 o 
   2   4  14      396.78      366.03     18.93 o 
   3   4  14       23.43      -20.81     42.58 o 
   4   4  14       29.74      -51.92     73.56 o 
   5   4  14        3.84        4.21     70.69 o 
 -10   5  14      993.45     1056.43     74.33 o 
  -9   5  14     1806.09     1930.83     83.43 o 
  -8   5  14      381.83      340.50     40.57 o 
  -7   5  14      362.83      395.83     63.29 o 
  -6   5  14     4454.30     4578.10     76.46 o 
  -5   5  14      842.57      887.72     65.60 o 
  -4   5  14      644.12      655.16     38.80 o 
  -3   5  14        4.26        1.85     34.31 o 
  -2   5  14     1232.47     1320.90     72.49 o 
  -1   5  14     2795.39     2876.03    106.36 o 
   0   5  14      851.71      873.12     64.47 o 
   1   5  14      217.67      160.94     48.78 o 
   2   5  14      659.69      687.43     59.49 o 
   3   5  14     1540.26     1526.52    124.93 o 
   4   5  14      516.17      735.29     50.08 o 
   5   5  14        2.81       14.17     39.73 o 
 -10   6  14      452.48      511.09     82.12 o 
  -9   6  14        5.27       53.99     63.13 o 
  -8   6  14      272.00      299.26     79.31 o 
  -7   6  14     1879.33     1950.93     63.33 o 
  -6   6  14     1653.08     1670.21     46.34 o 
  -5   6  14        4.12       13.11     30.84 o 
  -4   6  14      261.85      332.20     39.63 o 
  -3   6  14     1625.90     1663.28     58.51 o 
  -2   6  14      651.19      585.24     55.57 o 
  -1   6  14       22.92      -48.42     48.42 o 
   0   6  14       42.08       60.54     48.16 o 
   1   6  14      726.47      835.35     61.84 o 
   2   6  14      679.87      673.80    128.59 o 
   3   6  14      129.55      215.16     87.25 o 
   5   6  14       24.71      -19.90     66.32 o 
  -9   7  14      516.58      550.27     74.70 o 
  -8   7  14        1.54       -9.17     54.25 o 
  -7   7  14        0.91       54.53     39.09 o 
  -6   7  14     1633.88     1573.49     65.63 o 
  -5   7  14     1502.70     1591.98     62.99 o 
  -4   7  14        8.29       43.07     27.84 o 
  -3   7  14        7.74      -51.42     57.35 o 
  -2   7  14     1389.68     1375.32     78.99 o 
  -1   7  14     2048.43     1874.74     93.57 o 
   0   7  14      215.61      134.84     53.92 o 
   1   7  14        0.71      -10.08     52.15 o 
   2   7  14      243.14      227.69     51.84 o 
   3   7  14      759.83      640.06    106.44 o 
   4   7  14      559.83      481.07    107.07 o 
  -9   8  14        4.68       16.82     68.44 o 
  -8   8  14       47.91        1.61     71.97 o 
  -7   8  14       81.65       94.18     50.98 o 
  -6   8  14       62.45       53.04     49.18 o 
  -5   8  14      128.04       43.86     57.57 o 
  -4   8  14        0.10        5.48     38.58 o 
  -3   8  14        4.82       49.42     35.48 o 
  -2   8  14       59.96      108.69     54.92 o 
  -1   8  14        1.65       15.01     54.48 o 
   0   8  14        1.18      -27.21     44.37 o 
   1   8  14       17.33       12.54     73.48 o 
   2   8  14       54.08      -12.51     81.27 o 
   3   8  14       12.53       99.68     65.53 o 
   4   8  14       23.54      -81.58     91.73 o 
  -8   9  14       38.65       70.57     73.72 o 
  -7   9  14        0.02       -6.69     71.68 o 
  -6   9  14        0.33       21.19     45.92 o 
  -5   9  14      169.40      229.05     59.07 o 
  -4   9  14      185.80      231.43     41.26 o 
  -3   9  14        6.27        9.21     50.43 o 
  -2   9  14       20.02      220.99     85.04 o 
  -1   9  14      954.59     1006.35    115.65 o 
   0   9  14       17.72      -69.39     77.10 o 
   1   9  14        0.27      -50.74     59.95 o 
   2   9  14       23.84      -32.41     65.45 o 
   3   9  14        5.35       -3.15     95.74 o 
  -7  10  14       98.99      229.26    126.54 o 
  -6  10  14      787.96      792.70     64.37 o 
  -5  10  14      147.05      190.25     69.50 o 
  -4  10  14      598.02      618.69     60.79 o 
  -3  10  14      669.61      725.79     69.92 o 
  -2  10  14      254.11      311.22     94.01 o 
  -1  10  14        0.82       -5.59     88.03 o 
   0  10  14       36.11       -2.99     84.96 o 
   1  10  14       71.61       30.84     62.62 o 
   2  10  14       79.32      -97.39     97.39 o 
  -6  11  14      757.74      758.87     84.92 o 
  -5  11  14      918.31      804.02     66.90 o 
  -4  11  14      754.09      657.44     64.59 o 
  -3  11  14       39.98       44.32     59.22 o 
  -2  11  14      526.90      481.07    107.07 o 
  -1  11  14     1811.69     1584.11    147.35 o 
   0  11  14      357.92      272.91    107.46 o 
   1  11  14       82.82      -32.41     70.88 o 
  -4  12  14      107.45      158.26     45.89 o 
  -3  12  14      590.02      724.79     73.04 o 
  -2  12  14      408.93      333.40    111.63 o 
  -1  12  14       79.94      103.69     88.50 o 
 -10   1  15      384.79      461.83     51.45 o 
  -9   1  15      316.84      314.62     46.81 o 
  -8   1  15       53.56      -13.81     40.00 o 
  -7   1  15       96.67       84.42     26.39 o 
  -6   1  15      374.39      332.31     21.99 o 
  -5   1  15      341.90      344.15     21.30 o 
  -4   1  15      130.17      156.37     18.21 o 
  -3   1  15      219.10      247.07     32.88 o 
  -2   1  15      170.10      213.01     22.13 o 
  -1   1  15      288.33      277.01     21.69 o 
   0   1  15      278.96      268.86     22.62 o 
   1   1  15      166.12      213.77     30.01 o 
   2   1  15        1.21       55.15     26.14 o 
   3   1  15        8.50       31.15     36.92 o 
   4   1  15      563.78      598.82     56.76 o 
   5   1  15        3.75      -16.34     44.10 o 
 -10   2  15      730.68      830.04     64.41 o 
  -9   2  15       95.02       61.04     32.56 o 
  -8   2  15      565.86      633.95     37.61 o 
  -7   2  15     1491.61     1620.81     43.90 o 
  -6   2  15      788.47      770.56     32.08 o 
  -5   2  15      381.12      343.59     20.98 o 
  -4   2  15      644.03      611.29     27.29 o 
  -3   2  15     1251.46     1239.42     45.03 o 
  -2   2  15      753.91      751.59     34.65 o 
  -1   2  15      185.79      226.61     29.44 o 
   0   2  15        7.38       12.71     27.34 o 
   1   2  15      267.98      274.91     26.83 o 
   2   2  15      647.44      729.64     39.19 o 
   3   2  15      241.23      204.80     37.55 o 
   4   2  15      260.30      290.54     46.66 o 
   5   2  15       64.78       49.13     44.65 o 
 -10   3  15      520.19      571.20     49.00 o 
  -9   3  15      984.96      929.81     45.73 o 
  -8   3  15      132.44      178.53     32.93 o 
  -7   3  15      638.18      627.59     37.15 o 
  -6   3  15     1313.70     1313.58     39.23 o 
  -5   3  15      755.59      750.03     27.63 o 
  -4   3  15       47.03       28.70     18.60 o 
  -3   3  15      219.15      278.76     46.11 o 
  -2   3  15      185.55      269.65     43.22 o 
  -1   3  15     1067.02     1029.37     63.72 o 
   0   3  15      289.62      310.97     45.39 o 
   1   3  15       23.36       16.40     24.58 o 
   2   3  15      229.97      219.42     29.52 o 
   3   3  15      378.48      353.31     91.57 o 
   4   3  15      125.85      171.70     49.40 o 
 -10   4  15      480.23      465.52     67.14 o 
  -9   4  15        3.87       -2.39     33.45 o 
  -8   4  15      367.06      366.79     41.29 o 
  -7   4  15     2428.41     2491.55     63.10 o 
  -6   4  15      205.16      201.83     26.82 o 
  -5   4  15        2.81       17.74     15.86 o 
  -4   4  15      123.43      146.07     31.10 o 
  -3   4  15      812.57      954.77     71.98 o 
  -2   4  15      325.84      357.25     55.54 o 
  -1   4  15      271.65      270.46     48.78 o 
   0   4  15      104.68      169.01     46.92 o 
   1   4  15      238.35      261.52     50.76 o 
   2   4  15      570.55      512.30     81.27 o 
   3   4  15       55.90       80.83     32.23 o 
   4   4  15       70.45       83.73     38.21 o 
  -9   5  15        1.56      -13.35     44.29 o 
  -8   5  15      165.96      135.91     43.99 o 
  -7   5  15       17.99       17.20     31.38 o 
  -6   5  15      321.56      293.34     24.49 o 
  -5   5  15        2.15      -34.95     34.95 o 
  -4   5  15       68.34       30.39     32.53 o 
  -3   5  15      103.70      176.56     44.72 o 
  -1   5  15        7.23       20.01     71.24 o 
   0   5  15        0.36      -13.05     60.03 o 
   1   5  15       24.23      117.85     62.70 o 
   2   5  15       66.36       41.22     63.80 o 
   3   5  15      136.03       27.53     74.42 o 
   4   5  15       43.65      -34.38     65.77 o 
  -9   6  15       15.15       22.75     43.13 o 
  -8   6  15       47.16       54.55     40.90 o 
  -7   6  15      261.08      280.06     43.40 o 
  -6   6  15        0.78        3.99     41.31 o 
  -5   6  15       43.03       41.74     35.98 o 
  -4   6  15       22.61       -0.18     28.62 o 
  -3   6  15       26.84       50.84     46.71 o 
  -2   6  15      106.00      115.15     50.17 o 
  -1   6  15        0.21        3.44     51.65 o 
   0   6  15      112.05       96.19     59.24 o 
   1   6  15       43.43      -24.07     63.88 o 
   2   6  15      230.55      134.84     78.83 o 
   3   6  15       12.58       49.96     83.23 o 
  -8   7  15      154.76      206.18     37.36 o 
  -7   7  15       41.68       27.20     49.60 o 
  -6   7  15      579.69      675.68     56.52 o 
  -5   7  15      130.55      141.10     41.81 o 
  -4   7  15       15.52      -38.15     38.15 o 
  -3   7  15       33.14      135.55     98.85 o 
  -2   7  15       57.22       94.69     46.16 o 
  -1   7  15      200.28       91.65     55.43 o 
   0   7  15      144.58       79.02     56.84 o 
   1   7  15       23.70       84.65     75.37 o 
   2   7  15       90.23      265.59     93.22 o 
   3   7  15      128.39       43.82     85.04 o 
  -8   8  15      368.07      373.25     62.16 o 
  -7   8  15      800.46      902.70     64.76 o 
  -6   8  15      740.53      748.25     58.54 o 
  -5   8  15      146.36      106.10     53.75 o 
  -4   8  15      333.40      258.73     46.60 o 
  -3   8  15      602.25      560.16     72.55 o 
  -2   8  15      958.88     1025.88     78.63 o 
  -1   8  15      101.38       51.44     60.11 o 
   0   8  15       15.04        1.26     79.77 o 
   2   8  15      374.68      556.44     97.94 o 
  -7   9  15      121.27      112.22     59.79 o 
  -6   9  15      425.39      424.54     57.12 o 
  -5   9  15      442.34      451.13     48.20 o 
  -4   9  15      107.49      138.56     61.12 o 
  -3   9  15       49.92       87.80     61.52 o 
  -2   9  15      237.95      191.17     86.85 o 
  -1   9  15      417.94      210.29     91.10 o 
   0   9  15       18.66      110.06     84.18 o 
   1   9  15       60.59        7.40     61.99 o 
   2   9  15       12.80      -91.49     98.18 o 
  -6  10  15      315.17      328.40     57.30 o 
  -5  10  15        8.59       59.82     49.12 o 
  -4  10  15       59.55       92.73     43.79 o 
  -3  10  15      277.06      388.79     97.32 o 
  -2  10  15      102.48      142.08     67.58 o 
  -1  10  15       63.43       37.05     87.40 o 
   0  10  15       36.44       17.70     86.62 o 
  -4  11  15        8.36       57.73     57.10 o 
  -3  11  15        7.99       47.20     89.45 o 
  -2  11  15       34.30      211.94    101.25 o 
  -1  11  15      214.51      104.24     98.50 o 
  -9   0  16      226.12      313.27     81.42 o 
  -8   0  16      532.52      618.01     64.89 o 
  -7   0  16      689.52      721.21     63.47 o 
  -6   0  16      266.86      221.71     42.36 o 
  -5   0  16      222.08      202.49     37.70 o 
  -4   0  16       32.41       15.18     40.04 o 
  -3   0  16      864.68      789.85     66.24 o 
  -2   0  16     1292.82     1180.53     77.10 o 
  -1   0  16        3.12       54.83     39.02 o 
   0   0  16       80.57       42.56     61.44 o 
   1   0  16      122.60       82.05     47.75 o 
   2   0  16      220.12      327.27     60.89 o 
   3   0  16       60.67       17.23     48.46 o 
   4   0  16     1787.22     1880.30    124.06 o 
  -9   1  16      159.67      126.72     38.12 o 
  -8   1  16      122.30      104.30     38.55 o 
  -7   1  16      203.88      134.15     35.14 o 
  -6   1  16       11.69        1.99     28.29 o 
  -5   1  16        7.90      -24.46     48.92 o 
  -4   1  16        1.92       24.30     30.33 o 
  -3   1  16       71.86       86.40     27.31 o 
  -2   1  16        3.12       60.09     49.29 o 
  -1   1  16        0.31      -24.94     26.04 o 
   0   1  16        8.38      -11.65     27.98 o 
   1   1  16        5.62        3.89     25.72 o 
   2   1  16       74.34       39.49     34.93 o 
   3   1  16      311.09      347.79     46.78 o 
   4   1  16       79.46       73.89    160.05 o 
  -9   2  16        6.21       -0.14     43.43 o 
  -8   2  16      290.97      279.38     41.19 o 
  -7   2  16      256.46      238.58     34.47 o 
  -6   2  16        1.17       21.87     30.43 o 
  -5   2  16        7.24      -23.42     23.42 o 
  -4   2  16        9.96       13.35     24.91 o 
  -3   2  16       13.95       14.02     22.99 o 
  -2   2  16      396.14      351.46     44.57 o 
  -1   2  16       17.03       -4.99     58.49 o 
   0   2  16        0.27       50.77     32.77 o 
   1   2  16       15.80       34.54     22.50 o 
   2   2  16      233.54      239.50     37.42 o 
   3   2  16       18.70       18.81     36.70 o 
  -9   3  16       21.95      109.94     38.94 o 
  -8   3  16       28.79       27.49     33.79 o 
  -7   3  16       86.48       26.33     31.82 o 
  -6   3  16       18.35        1.84     13.90 o 
  -5   3  16        4.17      -15.30     26.95 o 
  -4   3  16        0.43       18.99     20.79 o 
  -3   3  16        2.17      -21.16     56.25 o 
  -2   3  16        0.77       -0.87     50.74 o 
  -1   3  16        0.31      -11.72     38.39 o 
   0   3  16        1.25      -55.93     55.93 o 
   1   3  16        2.22      -46.42     60.03 o 
   2   3  16        0.03       -2.82     29.60 o 
   3   3  16        1.86      -13.46     35.83 o 
  -9   4  16       55.51      110.73     63.01 o 
  -8   4  16        0.40      -48.63     48.63 o 
  -7   4  16      383.29      392.62     37.24 o 
  -6   4  16      395.06      394.37     32.39 o 
  -5   4  16       23.32       23.56     59.20 o 
  -4   4  16      164.52      179.48     48.82 o 
  -3   4  16       17.44      -15.89     49.17 o 
  -2   4  16      494.37      504.75     80.64 o 
  -1   4  16       12.67      142.79     59.63 o 
   0   4  16       11.49       74.11     63.72 o 
   2   4  16      499.49      477.37     87.01 o 
   3   4  16        2.32        9.20     71.04 o 
  -8   5  16       78.86      120.68     84.74 o 
  -7   5  16       30.98      103.54     32.30 o 
  -6   5  16      147.74      137.37     42.39 o 
  -5   5  16      280.20      189.67     41.71 o 
  -4   5  16       71.80        3.49     48.37 o 
  -3   5  16       36.97      -68.76     68.76 o 
  -2   5  16        0.55      -11.88     53.97 o 
  -1   5  16       12.06       82.05     67.11 o 
   0   5  16       30.84       33.67     68.05 o 
   1   5  16       51.32       54.83     51.53 o 
   2   5  16      143.63       53.18     72.85 o 
  -8   6  16      128.45       99.40     31.51 o 
  -7   6  16      637.77      691.27     86.76 o 
  -6   6  16      850.98      788.47     64.05 o 
  -5   6  16        1.17       -0.27     40.29 o 
  -4   6  16      200.60      220.20     57.80 o 
  -3   6  16      147.91      260.08     79.61 o 
  -2   6  16      809.79      828.16     95.27 o 
  -1   6  16        9.04      -42.32     52.95 o 
   0   6  16       32.80      -52.79     70.88 o 
   1   6  16        6.75      -77.41     77.41 o 
   2   6  16      660.69      723.53    108.64 o 
  -7   7  16       66.28      137.47     58.25 o 
  -6   7  16      130.16      150.65     45.84 o 
  -5   7  16      380.68      388.76     62.39 o 
  -4   7  16        8.47      -17.04     45.24 o 
  -3   7  16      117.86      151.60     76.70 o 
  -2   7  16       49.36       -9.20     75.29 o 
  -1   7  16       16.71      -78.75     78.75 o 
   0   7  16        8.06      -40.20     79.30 o 
   1   7  16       21.31      -43.82     82.45 o 
   2   7  16       95.80      252.06     94.40 o 
  -7   8  16        5.82      -14.85     61.29 o 
  -6   8  16       73.39      107.86     50.05 o 
  -5   8  16        7.67       -7.16     42.83 o 
  -4   8  16      267.71      287.58     69.45 o 
  -3   8  16       16.64      -11.17     56.17 o 
  -2   8  16        3.01        8.65     78.99 o 
  -1   8  16        0.12      -77.10     84.73 o 
   0   8  16        0.34      112.42     88.03 o 
   1   8  16       19.91       67.97     92.04 o 
  -5   9  16        1.07      -52.74     52.74 o 
  -4   9  16      241.89      238.80    175.95 o 
  -3   9  16      157.36      198.25     92.44 o 
  -2   9  16        0.19      -31.15     76.70 o 
  -1   9  16       62.49       66.16     90.79 o 
   0   9  16      110.62       51.53     87.80 o 
  -8   1  17        1.48       15.36     33.86 o 
  -7   1  17       16.92       91.50     38.45 o 
  -6   1  17      278.57      300.50     39.55 o 
  -5   1  17        0.65       -6.90     32.32 o 
  -4   1  17      227.19      238.23     35.01 o 
  -3   1  17      105.46       94.51     29.90 o 
  -2   1  17       18.65       31.47     48.78 o 
  -1   1  17      341.97      356.83     36.63 o 
   0   1  17       10.43       17.24     29.20 o 
   1   1  17      116.88      102.47     50.90 o 
   2   1  17      147.15      202.54     41.19 o 
  -8   2  17       50.23       82.99     41.49 o 
  -7   2  17       61.05        9.65     52.95 o 
  -6   2  17       86.88       69.82     40.36 o 
  -5   2  17      116.00      153.84     55.27 o 
  -4   2  17       12.58        7.67     26.06 o 
  -3   2  17        1.81       11.57     23.33 o 
  -2   2  17      182.58      217.81     28.54 o 
  -1   2  17      101.64       81.82     31.23 o 
   0   2  17       65.56       71.71     34.30 o 
   1   2  17      130.58       65.22     38.08 o 
   2   2  17      287.72      317.85     42.90 o 
  -8   3  17      248.91      183.62     59.17 o 
  -7   3  17      176.50      222.03     36.11 o 
  -6   3  17      170.55      195.56     31.55 o 
  -5   3  17       35.09       32.22     25.03 o 
  -4   3  17       22.89       87.80     59.95 o 
  -3   3  17      144.39       27.22     57.04 o 
  -2   3  17      678.47      673.10     74.19 o 
  -1   3  17      647.79      606.47     80.09 o 
   1   3  17      279.82      255.60     74.42 o 
   2   3  17      862.62     1159.44    105.02 o 
  -8   4  17        2.04      102.82     38.41 o 
  -7   4  17      122.98      132.86     34.48 o 
  -6   4  17      329.91      345.81     32.47 o 
  -5   4  17       63.29       78.62     53.23 o 
  -4   4  17        6.98      107.15     69.07 o 
  -3   4  17        4.12       52.79     63.17 o 
  -2   4  17       54.46      119.66     64.43 o 
  -1   4  17        5.74      -51.53     65.69 o 
   0   4  17       88.48       38.78     55.86 o 
   1   4  17      133.16       31.47     72.38 o 
   2   4  17      129.96       -9.68     79.85 o 
  -7   5  17      137.55      229.90     73.01 o 
  -6   5  17       23.53       26.33     50.01 o 
  -5   5  17      113.83      169.95     71.51 o 
  -3   5  17       85.78       88.82     70.80 o 
  -2   5  17        7.62      -26.67     70.33 o 
  -1   5  17       80.52       80.09     61.76 o 
   0   5  17        9.00      151.60     71.12 o 
  -7   6  17       21.43      175.60     68.31 o 
  -6   6  17      209.98      114.52     45.72 o 
  -5   6  17        5.92      104.62     59.73 o 
  -4   6  17      108.60      226.89     81.97 o 
  -2   6  17       73.70       47.99     76.15 o 
  -1   6  17        0.39      -29.58     76.31 o 
   0   6  17       11.80       66.16     81.19 o 
   1   6  17      267.56      286.99     92.20 o 
  -6   7  17       24.09      -32.05     51.07 o 
  -5   7  17       15.99      -15.93     37.19 o 
  -4   7  17       39.20        9.68     82.76 o 
  -2   7  17      418.70      448.42     90.31 o 
  -1   7  17       48.68      119.66     63.17 o 
   0   7  17        1.32       76.07     62.62 o 
  -4   8  17       10.67      111.79     87.17 o 
  -3   8  17       42.90       94.17     88.19 o 
  -2   8  17      197.70      172.29     80.24 o 
  -7   0  18       43.06      -52.79     60.34 o 
  -6   0  18       70.89       89.84     52.08 o 
  -5   0  18      327.70      264.65     52.95 o 
  -4   0  18      201.60       93.62     48.85 o 
  -3   0  18      538.29      658.63     63.33 o 
  -2   0  18       74.76       80.56     42.32 o 
  -1   0  18      267.16      240.57     51.37 o 
   0   0  18      122.31       42.72     49.48 o 
   1   0  18      174.98      165.76     59.24 o 
  -7   1  18      230.91      277.63     48.62 o 
  -6   1  18      138.28      117.17     36.93 o 
  -5   1  18      576.76      596.84     47.11 o 
  -4   1  18       41.94       16.82     35.24 o 
  -3   1  18      711.31      785.37     47.18 o 
  -2   1  18     1694.02     1649.87     65.13 o 
  -1   1  18       94.37      188.89     58.61 o 
   0   1  18       43.50       71.40     34.44 o 
   1   1  18      333.38      255.81     55.54 o 
  -7   2  18       27.51       60.58     45.39 o 
  -6   2  18       18.20       -6.86     36.38 o 
  -5   2  18        0.47       45.67     31.35 o 
  -4   2  18       28.96       60.95     45.20 o 
  -3   2  18      210.51      165.39     28.37 o 
  -2   2  18        3.79      -51.06     51.06 o 
  -1   2  18      177.30      144.12     59.24 o 
   0   2  18       27.41      -56.96     60.10 o 
  -7   3  18        2.94       41.20     35.02 o 
  -6   3  18        3.87       60.25     33.84 o 
  -5   3  18       29.17       68.92     67.50 o 
  -4   3  18        4.13       54.44     62.46 o 
  -3   3  18        0.86       99.12     62.54 o 
  -2   3  18       66.13       29.03     59.47 o 
  -1   3  18       26.52       98.02     66.08 o 
   0   3  18      100.32      130.28     69.78 o 
  -6   4  18        0.75      -29.58     75.37 o 
  -5   4  18      450.41      460.38     84.26 o 
  -4   4  18        8.71       40.91     70.65 o 
  -3   4  18      167.10      136.18     73.95 o 
  -2   4  18        0.38       53.57     62.86 o 
  -1   4  18      292.94      336.47     79.22 o 
  -5   5  18       16.82      -22.50     75.29 o 
  -4   5  18      332.11      412.39     84.33 o 
  -3   5  18      228.39      246.71     79.30 o 
  -2   5  18     1206.19     1421.02    120.52 o 
  -1   5  18      174.86      210.29     83.00 o 
  -4   6  18        9.82      -36.74     62.54 o 
  -3   6  18      321.68      534.17     89.45 o 
  -2   6  18        3.79       63.49     76.00 o 
  -5   1  19      257.47      295.02     54.56 o 
  -4   1  19      361.53      385.60     40.73 o 
  -3   1  19      369.67      309.25     62.15 o 
  -2   1  19      107.94        7.08     51.84 o 
  -4   2  19      660.54      717.47     87.17 o 
  -3   2  19      306.29      375.65     71.75 o 
                                                 
